# Supplementary material for: DNA Methylation Modifications Associated with Chronic Fatigue Syndrome
Source: PLoS One. 2014 Aug 11;9(8):e104757. doi: 10.1371/journal.pone.0104757 (PMC4128721; doi:10.1371/journal.pone.0104757)
Supplement: Table S3 — Region-level analysis of differentially methylated genes grouped by location in CFS patients compared to healthy controls. (XLSX) [file pone.0104757.s003.xlsx]

## Sheet: Table S3
Table S3. Region-level analysis of differentially methylated genes grouped by location in CFS patients compared to healthy controls.
TSS1500
Gene name	P-Value	Adjust Pval	beta-Difference	Mean_CFS	Mean_Control	Probe Name	Gene Accession Number
ANGPT2	0.00111458	0.0320834	0.208761	0.70127	0.492509	cg01556846/cg24519108	NM_001118888;NM_001118887;NM_001147;NM_024596
C17orf59	0.00555959	0.0398692	0.206376	0.703528	0.497152	cg02067584/cg05768005/cg25912016	NM_017622
CD3D	0.00143261	0.0320834	-0.207094	0.529404	0.736498	cg03254928/cg05160234/cg07545925/cg13750061	NM_000073;NM_000732;NM_001040651
CD3G	0.00182978	0.0320834	-0.205623	0.517253	0.722877	cg03254928/cg05160234/cg13750061	NM_000073;NM_000732;NM_001040651
CEP110	0.00363662	0.0350499	0.258391	0.766394	0.508003	cg21492378	NM_007018
EXT1	0.00291403	0.033386	0.241633	0.802829	0.561196	cg07462677/cg15694987/cg16374656/cg16892046	NM_000127
GIT2	0.000656027	0.0320834	0.232525	0.659178	0.426653	cg18690019/cg22742001	NM_139201;NM_001135214;NM_057170;NM_057169;NM_001135213;NM_014776
GPR182	0.00182978	0.0320834	0.240952	0.73181	0.490858	cg12614630/cg21814633	NM_007264
H6PD	0.00182978	0.0320834	0.240186	0.706239	0.466053	cg04199779/cg20305595/cg21546874/cg22601917/cg25103337	NM_004285
HIPK3	0.00291403	0.033386	0.220718	0.740047	0.519329	cg00396677/cg04225088/cg11032776	NM_005734;NM_001048200
JRK	0.00363662	0.0350499	-0.222659	0.515815	0.738474	cg02723063/cg10596483/cg24634471	NM_003724;NM_001077527
RNF126P1	0.00231643	0.0324284	0.260516	0.759618	0.499102	cg14272075/cg18081501	NR_002818
SFTPD	0.00555959	0.0398692	0.2004	0.704348	0.503949	cg08458487	NM_003019
SNORA18	0.00182978	0.0320834	0.250537	0.709175	0.458638	cg01580228	NR_031639;NR_002920;NR_003033;NR_002959
SNORD5	0.00182978	0.0320834	0.250537	0.709175	0.458638	cg00530918/cg01580228/cg02766482/cg11308170	NR_002920;NR_002959;NR_031639;NR_003033/NR_031639;NR_002920;NR_003033;NR_002959/NR_002920;NR_002959;NR_003033/NR_003026;NR_002920;NR_003033;NR_002959
STK38L	0.00182978	0.0320834	0.232127	0.797666	0.565539	cg03766264/cg05171937/cg26160945	NM_015000
SULT1E1	0.00363662	0.0350499	0.225374	0.724012	0.498638	cg24746726	NM_005420
SYNJ1	0.00182978	0.0320834	0.227897	0.716758	0.488861	cg02852754/cg03048029/cg06402432	NM_001160306;NM_203446;NM_001160302;NM_003895
TSS200
Gene name	P-Value	Adjust Pval	beta-Difference	Mean_CFS	Mean_Control	Probe Name	Gene Accession Number
AKNA	0.00291403	0.0476214	0.21908	0.724324	0.505245	cg13999433/cg19556572	NM_030767
AOC2	0.00182978	0.0465317	0.214039	0.72811	0.514071	cg08783253/cg19317715	NM_001158;NM_009590
ARRDC5	0.00363662	0.0489896	0.228975	0.725911	0.496936	cg04946561/cg25539255	NM_001080523
BCL10	0.000495534	0.0465317	0.227727	0.874203	0.646476	cg17322118	NM_003921
CD3G	0.00231643	0.0473839	-0.211506	0.565855	0.777361	cg07545925	NM_000073;NM_000732;NM_001040651
CLEC2D	0.00182978	0.0465317	-0.29562	0.336218	0.631838	cg12810837	NM_013269;NM_001004419
CXCR6	0.00291403	0.0476214	-0.208317	0.449303	0.65762	cg08450017/cg25226014	NM_006564;NM_024513
DCAF4L1	0.00231643	0.0473839	0.238709	0.785119	0.54641	cg01135648	NM_001029955
DYRK4	0.00231643	0.0473839	0.230588	0.821309	0.59072	cg06270401/cg09581911	NM_003845
F12	0.00231643	0.0473839	0.234252	0.755798	0.521546	cg06625767	NM_000505
FASLG	0.00182978	0.0465317	-0.250662	0.482603	0.733265	cg06983746/cg10161121	NM_000639
FGD4	0.00143261	0.0465317	0.212023	0.803645	0.591622	cg05681757/cg11809958/cg22431093	NM_139241
GLRX2	0.00111458	0.0465317	0.264114	0.738292	0.474178	cg03763585/cg05388468/cg05822179/cg21815704/cg26924209	NM_016066;NM_197962/NM_197962;NM_016066
HLA-H	0.00182978	0.0465317	0.220517	0.631302	0.410785	cg00113675/cg02979711/cg03861427/cg13516209/cg23273834/cg23481825	NR_001434
LCN2	0.00111458	0.0465317	0.257776	0.792611	0.534835	cg14615559	NM_005564
LY9	0.00182978	0.0465317	-0.227086	0.247051	0.474138	cg18865207/cg18920397	NM_001033667;NM_002348
MGAT4A	0.00363662	0.0489896	-0.225037	0.488821	0.713858	cg13584531	NM_001160154;NM_012214
MIR1208	0.00291403	0.0476214	0.226264	0.672754	0.44649	cg00444740	NR_031613
MIR1304	0.00182978	0.0465317	0.250537	0.709175	0.458638	cg01580228	NR_031639;NR_002920;NR_003033;NR_002959
NR1I2	0.00291403	0.0476214	0.217241	0.711892	0.494651	cg02863947	NM_003889;NM_033013
RAB11FIP3	0.00363662	0.0489896	0.211003	0.691371	0.480368	cg03319323/cg09408143/cg17524151/cg27585405	NM_014700/NM_014700;NM_001142272
RUNX3	0.00182978	0.0465317	-0.204716	0.174948	0.379664	cg04554131/cg11018723/cg13629563/cg22153728/cg27058497	NM_001031680/NM_001031680;NM_004350
SCRG1	0.00111458	0.0465317	0.20767	0.754048	0.546378	cg22660207	NM_007281
SLC10A1	0.00231643	0.0473839	0.23932	0.699779	0.460459	cg01448863	NM_003049
SLC45A4	0.00291403	0.0476214	0.228182	0.781331	0.553149	cg01081737/cg07769015/cg15586392	NM_001080431
SNORD53	0.00182978	0.0465317	0.250473	0.756467	0.505994	cg21005412/cg24738611	NM_015131;NR_002741
TARM1	0.00231643	0.0473839	0.212068	0.705608	0.49354	cg21966754/cg25930786	NM_001135686
THEMIS	0.00291403	0.0476214	-0.233124	0.40426	0.637384	cg02098313/cg20267828	NM_001164687;NM_001010923;NM_001164685
TXK	0.00231643	0.0473839	-0.211254	0.499485	0.710739	cg17984638/cg20981615	NM_003328
5' UTR
Gene name	P-Value	Adjust Pval	beta-Difference	Mean_CFS	Mean_Control	Probe Name	Gene Accession Number
CCDC30	0.00182978	0.0390259	0.247106	0.822564	0.575458	cg24501381	NM_001080850
CD3E	0.00363662	0.0409642	-0.201664	0.605024	0.806689	cg08956138/cg24612198	NM_000733;NM_000733/NM_000733
CD3G	0.00451305	0.0420843	-0.214459	0.485169	0.699628	cg15880738	NM_000073;NM_000073
CLEC5A	0.00182978	0.0390259	0.227705	0.731519	0.503814	cg14940444/cg18463686	NM_013252/NM_013252;NM_013252
CXCR6	0.00363662	0.0409642	-0.20769	0.563811	0.7715	cg01178899	NM_006564;NM_024513
DCAF4L1	0.00182978	0.0390259	0.229671	0.787669	0.557999	cg16000989	NM_001029955;NM_001029955
FASLG	0.00555959	0.0442895	-0.232366	0.447709	0.680074	cg00071250	NM_000639;NM_000639
GIMAP4	0.00451305	0.0420843	-0.244067	0.435184	0.679251	cg00323915/cg08960815	NM_018326
GPR171	0.00363662	0.0409642	-0.204481	0.47837	0.682851	cg11630392/cg19010441	NM_013308;NM_053002;NM_013308/NM_053002;NM_013308
GSG1	0.00451305	0.0420843	0.254586	0.774486	0.5199	cg08399444	NM_001080555;NM_153823;NM_031289;NM_031289;NM_001080554;NM_153823
ICOS	0.00182978	0.0390259	-0.201855	0.397819	0.599674	cg15344028/cg18561976	NM_012092;NM_012092
MST1	0.00143261	0.0390259	0.200305	0.708872	0.508567	cg17781925	NM_020998;NM_020998;NM_022064
PLN	0.00143261	0.0390259	0.255774	0.765959	0.510184	cg19635401	NM_206921;NM_002667;NM_001042475
RAPGEF2	0.00363662	0.0409642	0.217144	0.663984	0.44684	cg04399899	NM_014247;NM_014247
TRIM38	0.00451305	0.0420843	0.247554	0.782353	0.534799	cg06153893/cg17313269/cg21844956/cg24993194	NM_006355
TSPAN16	0.00182978	0.0390259	0.20165	0.792092	0.590441	cg25382751	NM_012466;NM_012466
UCP2	0.00363662	0.0409642	-0.238143	0.435243	0.673386	cg10064339/cg13219007/cg25429672	NM_003355;NM_003355/NM_003355
VSIG4	0.00291403	0.039551	0.212459	0.666844	0.454385	cg12124912	NM_001100431;NM_001100431;NM_007268;NM_007268
3' UTR
Gene name	P-Value	Adjust Pval	beta-Difference	Mean_CFS	Mean_Control	Probe Name	Gene Accession Number
AARSD1	0.00143261	0.0303641	0.230287	0.628443	0.398156	cg22396850	NM_001142653;NM_025267;NM_001142654;NM_001136042
ANKRD13D	0.00231643	0.0317763	0.207368	0.670625	0.463256	cg16449084	NM_017857;NR_030767;NM_207354
C14orf109	0.00182978	0.0314075	0.216814	0.718555	0.501741	cg07481273	NM_001098621;NM_015676
C16orf70	0.00182978	0.0314075	0.271244	0.771522	0.500279	cg06352352	NM_025187
C21orf33	0.00143261	0.0303641	-0.235317	0.197652	0.432969	cg13203135/cg21547557	NM_004649;NM_198155
C7orf31	0.00231643	0.0317763	0.247623	0.812874	0.565251	cg23302989	NM_138811
CA13	0.00363663	0.0350489	0.212839	0.764227	0.551388	cg05071334	NM_198584
CA5A	0.00291403	0.0333268	0.239304	0.694305	0.455	cg10323962	NM_001739
CAPN14	0.00182978	0.0314075	0.24619	0.762864	0.516674	cg01627252	NM_001145122
CD83	0.00363663	0.0350489	0.238156	0.758274	0.520119	cg25025545	NM_004233;NM_001040280
CDK5RAP1	0.000857939	0.0303641	0.231398	0.737888	0.506491	cg11231701	NM_016082;NM_016408
CNDP1	0.00363663	0.0350489	0.263314	0.737789	0.474475	cg21700214	NM_032649
CRY2	0.00231643	0.0317763	0.250828	0.742335	0.491507	cg12208899/cg21002528/cg21865108	NM_021117;NM_001127457
DAK	0.00231643	0.0317763	0.247613	0.746096	0.498483	cg20242427	NM_015533
DDIT4	0.00681174	0.0451881	-0.213639	0.34214	0.555778	cg04858631	NM_019058
DIP2B	0.00291403	0.0333268	0.264585	0.804381	0.539796	cg19055828	NM_173602
ETNK1	0.00363663	0.0350489	0.23531	0.796587	0.561277	cg10456459	NM_018638
ETV3	0.00182978	0.0314075	-0.239886	0.511763	0.751649	cg16374333	NM_005240;NM_001145312
FAM63B	0.00363663	0.0350489	0.236947	0.586212	0.349265	cg21149266	NM_001040450;NM_001040453
FBLN7	0.00291403	0.0333268	-0.223721	0.443034	0.666755	cg24743301	NM_001128165;NM_153214
FUT4	0.00451305	0.0380542	0.202905	0.721669	0.518763	cg02856190/cg10283505/cg13300301	NM_002033;NM_002033
GABPB1	0.00143261	0.0303641	0.240195	0.80403	0.563835	cg27123392	NM_016654;NM_005254
GJB2	0.00182978	0.0314075	0.234357	0.758181	0.523824	cg04452195	NM_004004
IFITM1	0.00231643	0.0317763	-0.211867	0.359996	0.571863	cg03038262/cg21686213	NM_003641
ISCU	0.00231643	0.0317763	-0.29804	0.427355	0.725395	cg01170124	NM_213595;NM_014301
LAPTM4A	0.000656027	0.0303641	0.241497	0.818799	0.577302	cg17953136	NM_014713
MATN2	0.00143261	0.0303641	0.2245	0.808347	0.583847	cg19935471	NM_030583;NM_002380
MCL1	0.000656027	0.0303641	-0.27934	0.421446	0.700786	cg26118326	NM_182763;NM_021960
MED21	0.00363663	0.0350489	0.247889	0.824588	0.576699	cg09694051	NM_004264
MEGF11	0.00451305	0.0380542	0.236234	0.697878	0.461645	cg00682263	NM_032445
MGA	0.000495534	0.0303641	0.251606	0.795619	0.544014	cg15183258	NM_001080541;NM_001164273
MLLT10	0.00111458	0.0303641	-0.243581	0.485888	0.729469	cg14728071	NM_001009569;NM_004641
MYH11	0.00363663	0.0350489	0.24658	0.718039	0.471459	cg01828111/cg03308839	NM_002474;NM_017668;NM_001143979;NM_001040114;NM_022844;NM_001040113/NM_017668;NM_001143979;NM_001040114;NM_022844;NM_001040113;NM_002474
MYOM1	0.000857939	0.0303641	0.264513	0.690338	0.425826	cg05486872	NM_019856;NM_003803
NAA25	0.00291403	0.0333268	0.23527	0.725014	0.489744	cg17301248	NM_024953
PMVK	0.00291403	0.0333268	0.228593	0.761044	0.532451	cg04488111	NM_006556
PPT1	0.00231643	0.0317763	0.247599	0.773441	0.525842	cg07033722	NM_001142604;NM_000310
RCAN3	0.00231643	0.0317763	-0.24747	0.413478	0.660948	cg00716040/cg01519464/cg25140783/cg26692749	NM_013441
RFTN2	0.00231643	0.0317763	0.275006	0.746299	0.471293	cg01766396	NM_144629
RFX7	0.00363663	0.0350489	0.223228	0.8576	0.634372	cg18812353	NM_022841
SEPX1	0.00111458	0.0303641	0.200123	0.605355	0.405232	cg00905101	NM_016332
SIRPA	0.00291403	0.0333268	0.205266	0.736654	0.531388	cg12122241/cg22019806/cg25458147	NM_080792;NM_001040023;NM_001040022
SLC4A11	0.00143261	0.0303641	0.200937	0.770365	0.569428	cg26130864	NM_032034
SLC7A6OS	0.000857939	0.0303641	0.25982	0.694214	0.434394	cg04304036	NM_001076785;NM_003983;NM_032178
SPIN1	0.00555959	0.0409974	-0.21428	0.407332	0.621611	cg13554018	NM_006717
SYNPO2L	0.00291403	0.0333268	0.264875	0.695039	0.430164	cg19157819	NM_001114133;NM_024875
TACSTD2	0.00291403	0.0333268	0.201828	0.715507	0.513679	cg21536783	NM_002353;NM_002353
TMEM138	0.000857939	0.0303641	0.24517	0.834759	0.589589	cg03370752	NM_016464;NR_028473
TMEM55B	0.00681174	0.0451881	0.229274	0.786412	0.557139	cg04928930	NM_001100814;NM_144568
TMOD2	0.00111458	0.0303641	0.251266	0.683657	0.432391	cg07716437/cg07772516	NM_014548;NM_001142885
TRIT1	0.00231643	0.0317763	-0.233559	0.452379	0.685938	cg00255699	NM_017646
TUSC2	0.00555959	0.0409974	0.209723	0.604659	0.394936	cg15275312	NM_007275
UBR4	0.00291403	0.0333268	-0.239821	0.405699	0.64552	cg16265859	NM_020765
ULK2	0.00111458	0.0303641	-0.207308	0.533045	0.740353	cg06135285/cg20550890	NM_014683;NM_001142610
VPS24	0.000857939	0.0303641	0.241847	0.856424	0.614577	cg09273112	NM_001005753;NM_016079
ZNF706	0.00451305	0.0380542	0.21454	0.720542	0.506002	cg11849798	NM_001042510;NM_001042511;NM_016096
1st Exon
No significant results
Gene Body
Gene name	P-Value	Adjust Pval	beta-Difference	Mean_CFS	Mean_Control	Probe Name	Gene Accession Number
AK2	0.00555959	0.0310718	0.204702	0.767612	0.56291	cg10038092/cg11254053/cg18348578	NM_013411;NM_001625
ANAPC10	0.00143261	0.0244394	0.232561	0.721045	0.488483	cg01400750/cg07070583	NM_014885
BTLA	0.00425642	0.0286269	-0.244814	0.43187	0.676684	cg24157392	NM_181780;NM_001085357
C14orf109	0.00182978	0.0244394	0.222991	0.820958	0.597967	cg01655008	NM_001098621;NM_015676
C5orf43	0.00451305	0.0286269	0.217842	0.734462	0.51662	cg20780105	NM_001048249
C9orf131	0.00363662	0.0265016	0.219809	0.701291	0.481482	cg05000446/cg13534791	NM_203299;NM_001040411;NM_001040410;NM_001040412
CD3E	0.00182978	0.0244394	-0.215415	0.568909	0.784324	cg06164961	NM_000733
CDC25B	0.00681174	0.0339186	-0.252853	0.382704	0.635557	cg02737268/cg14165142	NM_021873;NM_004358;NM_021872
CEACAM3	0.00037128	0.0244394	0.202917	0.760218	0.557301	cg23181133	NM_001815
CLEC1A	0.000201172	0.0244394	-0.216175	0.547182	0.763357	cg18924562	NM_016511
DENND2D	0.00291403	0.0253055	-0.209333	0.503968	0.713301	cg10117077/cg14829060/cg15591803/cg26518580	NM_024901
ECT2	0.00182978	0.0244394	0.243443	0.821627	0.578185	cg10028625	NM_018098
ESM1	0.00231643	0.0244394	0.253302	0.726467	0.473165	cg09452568	NM_001135604;NM_007036
FAM111A	0.00555959	0.0310718	-0.201927	0.533475	0.735402	cg08653292	NM_001142519;NM_022074;NM_001142521;NM_001142520;NM_198847
GAL3ST4	0.00231643	0.0244394	-0.237404	0.425185	0.66259	cg00702729/cg07212384/cg10328290/cg11953417	NM_024637;NM_018275/NM_024637
GPR85	0.00111458	0.0244394	0.247279	0.667114	0.419834	cg14511782	NM_018970;NM_001146267;NM_001146266;NM_001146265
GPSM2	0.00451305	0.0286269	0.2098	0.791075	0.581275	cg22226592	NM_013296
HMGCL	0.00182978	0.0244394	0.271226	0.732983	0.461756	cg01604210/cg06890502/cg08673615/cg21696012	NM_000191;NM_001166059
IGSF6	0.00451305	0.0286269	-0.249682	0.464522	0.714204	cg06257110	NM_001077180;NM_005849;NM_016025
IL1R1	0.000857939	0.0244394	0.265688	0.683938	0.41825	cg06392753	NM_000877
IRF1	0.00143261	0.0244394	-0.210903	0.357999	0.568902	cg15375424/cg17394978	NM_002198
LY96	0.00111458	0.0244394	-0.203272	0.51427	0.717542	cg23732024	NM_015364
MORC2	0.00363662	0.0265016	-0.232674	0.326857	0.559531	cg23825480	NM_014941
MTIF2	0.00111458	0.0244394	0.276386	0.819146	0.542761	cg03820688	NM_002453;NM_001005369
NDEL1	0.00363662	0.0265016	0.24394	0.801462	0.557522	cg04460364	NM_001025579;NM_030808
PDCD11	0.00143261	0.0244394	0.220791	0.774608	0.553817	cg18729704/cg25273799	NM_014976
PTPN7	0.00182978	0.0244394	0.257124	0.763149	0.506025	cg17932662	NM_002832;NM_080588
RCAN3	0.00111458	0.0244394	-0.230036	0.215634	0.445671	cg18128887/cg20146241	NM_013441
SEC22A	0.00231643	0.0244394	0.244751	0.80416	0.559408	cg14516183	NM_012430
SLC38A2	0.00111458	0.0244394	-0.210477	0.465069	0.675547	cg09050775/cg20830447	NM_018976
SPAG4L	0.0100445	0.0418846	0.243659	0.845759	0.6021	cg08642068	NM_080675
TCTN3	0.000656027	0.0244394	0.231888	0.807049	0.57516	cg16489809/cg16514724	NM_015631;NM_001143973
TNFAIP6	0.00291403	0.0253055	0.200922	0.835499	0.634577	cg03406844	NM_007115
VSTM1	0.00231643	0.0244394	0.223105	0.773386	0.550281	cg01718139	NM_198481
YWHAZ	0.00291403	0.0253055	-0.224942	0.461076	0.686018	cg26192520	NM_001135700;NM_001135702;NM_145690;NM_003406;NM_001135699;NM_001135701
CpG Island
No significant results
N Shelf
Region	P-Value	Adjust Pval	beta-Difference	Mean_CFS	Mean_Control	Probe Name	Gene Accession Number
chr1:101491317-101491680	0.00363662	0.034669	0.232501	0.773728	0.541227	cg04205769	NM_001077395;NM_015958;NM_001077394
chr1:1189396-1190245	0.00291403	0.0333409	-0.22266	0.438828	0.661488	cg13440692	NA
chr1:145516038-145516637	0.00451305	0.0371097	0.248468	0.741836	0.493368	cg22713444	NR_002328
chr1:150551328-150552353	0.000656027	0.0309112	-0.27934	0.421446	0.700786	cg26118326	NM_182763;NM_021960
chr1:154474107-154475699	0.000495534	0.0309112	0.236791	0.835041	0.598249	cg26105956	NM_001010846
chr1:165910640-165910978	0.00291403	0.0333409	0.223426	0.786499	0.563073	cg20141108	NA
chr1:202776003-202777727	0.000656027	0.0309112	0.223433	0.74871	0.525277	cg24880665	NM_006618
chr1:225865068-225865328	0.00111458	0.0309112	0.272066	0.764243	0.492177	cg10826999	NA
chr1:42383640-42384003	0.00143261	0.0309112	-0.214841	0.458535	0.673376	cg11735008	NM_024503;NM_001127714
chr10:101418868-101419589	0.00143261	0.0309112	0.230196	0.71015	0.479954	cg11180667	NA
chr10:103577394-103578256	0.00291403	0.0333409	-0.225163	0.365525	0.590688	cg02505177	NM_001142434;NM_012215
chr10:104262224-104262524	0.00681174	0.0448505	0.212259	0.809523	0.597264	cg15219811	NM_005736
chr10:13570128-13570864	0.00363662	0.034669	0.224137	0.780062	0.555924	cg01283625	NA
chr10:6621907-6622642	0.000495534	0.0309112	-0.209024	0.471966	0.68099	cg26818464	NM_006257
chr10:73078857-73079181	0.00451305	0.0371097	0.201773	0.728245	0.526473	cg03072035	NA
chr10:75407413-75407706	0.00291403	0.0333409	0.264875	0.695039	0.430164	cg19157819	NM_001114133;NM_024875
chr10:7829588-7830517	0.00182978	0.0316714	0.26569	0.770438	0.504748	cg05008854	NM_012311
chr10:97453478-97454013	0.000656027	0.0309112	0.231888	0.807049	0.57516	cg16489809	NM_015631;NM_001143973
chr11:110300574-110301334	0.00291403	0.0333409	0.213975	0.79634	0.582364	cg24504014	NA
chr11:117186344-117186979	0.000857939	0.0309112	0.254089	0.736167	0.482078	cg11054816	NM_138972;NM_138971;NM_138973;NM_012104
chr11:33757476-33758122	0.00143261	0.0309112	0.229196	0.831056	0.601859	cg05344747	NM_203330;NM_203329;NM_000611;NM_203331
chr11:45907006-45907809	0.00231643	0.0325126	0.250828	0.742335	0.491507	cg21002528	NM_021117;NM_001127457
chr11:60775036-60776307	0.00037128	0.0309112	-0.216977	0.382101	0.599078	cg02713832	NM_006725
chr11:67176945-67177169	0.00363662	0.034669	-0.266005	0.353454	0.619459	cg17161520	NM_198517
chr11:75945903-75947583	0.00451305	0.0371097	-0.246808	0.310094	0.556902	cg24520862	NA
chr11:7694711-7695685	0.000495534	0.0309112	0.246606	0.768297	0.521691	cg15228694	NM_016229
chr11:87908243-87908614	0.00451305	0.0371097	0.214059	0.822419	0.60836	cg23502204	NM_022337
chr12:118573730-118574731	0.00111458	0.0309112	-0.229579	0.444967	0.674546	cg01785706	NA
chr12:124017593-124018994	0.00681174	0.0448505	0.226764	0.73226	0.505497	cg23825057	NM_178314
chr12:129307947-129308724	0.00231643	0.0325126	0.239684	0.782769	0.543085	cg19717347	NM_145648
chr12:46765134-46766633	0.00111458	0.0309112	-0.210477	0.465069	0.675547	cg09050775	NM_018976
chr12:48152554-48153146	0.00231643	0.0325126	0.201408	0.761928	0.56052	cg12496975/cg13353550	NM_001098532;NM_006105;NM_001098531
chr12:56693680-56694345	0.00182978	0.0316714	0.205486	0.772674	0.567188	cg16268734	NM_004077
chr12:7000341-7000723	0.00555959	0.0405207	0.232739	0.685873	0.453134	cg26538140	NA
chr13:28674227-28675170	0.00143261	0.0309112	0.213376	0.793905	0.580529	cg20227511	NM_004119
chr14:102680287-102680519	0.00451305	0.0371097	0.202656	0.835357	0.632701	cg05172994/cg05398700/cg08253808/cg14315912	NM_181308;NM_144574;NM_181302;NM_181291/NM_181291
chr14:20929157-20929708	0.00681174	0.0448505	0.229274	0.786412	0.557139	cg04928930	NM_001100814;NM_144568
chr14:53173752-53174112	0.00111458	0.0309112	0.245109	0.771987	0.526877	cg21814550	NA
chr15:90727879-90728570	0.00363662	0.034669	0.227137	0.782079	0.554942	cg05310486	NA
chr16:10912159-10912719	0.00363662	0.034669	0.233846	0.740973	0.507128	cg26434370	NM_001079512
chr16:1992668-1993646	0.00111458	0.0309112	0.200123	0.605355	0.405232	cg00905101	NM_016332
chr16:4400955-4401572	0.00231643	0.0325126	0.221119	0.726512	0.505393	cg01406317	NM_016069
chr16:87925359-87925585	0.00291403	0.0333409	0.239304	0.694305	0.455	cg10323962	NM_001739
chr17:28088027-28088607	0.00363662	0.034669	-0.215879	0.453065	0.668944	cg19048010	NM_033389
chr17:37879653-37879859	0.00291403	0.0333409	0.232598	0.700722	0.468124	cg14377681	NM_001005862;NM_004448
chr17:56355207-56355502	0.00231643	0.0325126	0.207736	0.759374	0.551638	cg04266202	NM_000250
chr17:66596072-66597578	0.00555959	0.0405207	-0.206613	0.48487	0.691483	cg24064639	NM_017565
chr17:79131879-79132084	0.00363662	0.034669	0.229674	0.75245	0.522776	cg13618516/cg16732654/cg20814202/cg23334433/cg26783127	NM_001080395
chr18:21166158-21167066	0.000656027	0.0309112	0.270943	0.828038	0.557095	cg12709880	NM_000271
chr18:43753303-43755104	0.00363662	0.034669	0.200448	0.830285	0.629837	cg21579539	NA
chr19:10334618-10335511	0.00451305	0.0371097	0.226791	0.727815	0.501024	cg06655349	NM_004230
chr19:10981486-10983266	0.000857939	0.0309112	-0.278944	0.422911	0.701856	cg11354682	NM_001136482
chr19:2095395-2095727	0.00451305	0.0371097	0.205501	0.69332	0.487819	cg24938761	NM_130807
chr19:2462064-2462442	0.00143261	0.0309112	0.2716	0.785347	0.513747	cg16041412	NA
chr19:3358495-3361248	0.00555959	0.0405207	0.274913	0.768341	0.493428	cg25919177	NA
chr19:44172916-44173252	0.00451305	0.0371097	0.274184	0.744462	0.470278	cg27340480	NM_002659;NM_001005376;NM_001005377
chr19:56133039-56133866	0.00451305	0.0371097	0.225791	0.780471	0.55468	cg15986587	NA
chr19:5994822-5995067	0.00231643	0.0325126	0.226187	0.708069	0.481882	cg12110801	NA
chr19:835272-835524	0.00231643	0.0325126	0.208458	0.791957	0.583498	cg24165638	NM_001700
chr2:157292102-157292646	0.00143261	0.0309112	0.240982	0.802371	0.561389	cg07143462	NA
chr2:190526058-190526419	0.00291403	0.0333409	-0.272539	0.339082	0.611621	cg18011672	NA
chr2:211341181-211341536	0.00291403	0.0333409	0.264971	0.733078	0.468107	cg10447327	NM_001136574;NM_006055;NM_001136575
chr2:224821928-224822575	0.00291403	0.0333409	0.255999	0.825768	0.569769	cg25757820	NA
chr2:9614194-9615235	0.00143261	0.0309112	0.27853	0.835659	0.557128	cg25739938	NM_016207
chr20:24972665-24973700	0.00451305	0.0371097	0.209144	0.786317	0.577173	cg20661985	NM_020531
chr20:44599805-44601207	0.00143261	0.0309112	0.244805	0.754945	0.510141	cg13733708	NM_022095
chr3:100119504-100120857	0.00363662	0.034669	0.238258	0.763859	0.525601	cg04244170	NM_014820
chr3:111804865-111805570	0.000857939	0.0309112	0.222633	0.824414	0.601781	cg18279004	NA
chr3:11760638-11762078	0.00111458	0.0309112	0.23589	0.734552	0.498661	cg02309841	NM_014667
chr3:128712404-128713058	0.00363662	0.034669	0.206966	0.713683	0.506717	cg25752703	NM_020741
chr3:13008648-13009210	0.00291403	0.0333409	0.211694	0.667105	0.455411	cg13071069	NM_001134382;NM_014869
chr3:182880277-182880722	0.00291403	0.0333409	-0.202618	0.517363	0.719981	cg18030943	NM_014398
chr3:184053565-184054263	0.00451305	0.0371097	0.258051	0.715464	0.457413	cg23189692	NM_198241;NM_182917;NM_198242;NM_198244;NM_004953
chr3:32822477-32823331	0.00363662	0.034669	0.228206	0.76723	0.539023	cg15709265	NA
chr3:50365306-50365885	0.00555959	0.0405207	0.209723	0.604659	0.394936	cg15275312	NM_007275
chr4:106394551-106395322	0.00182978	0.0316714	0.23702	0.793712	0.556692	cg23745290	NM_006903;NM_176867;NM_001034191;NM_176869;NM_176866
chr4:185926380-185926651	0.00363662	0.034669	0.216479	0.733102	0.516623	cg12599598	NA
chr4:77134566-77135377	0.00231643	0.0325126	0.223808	0.724131	0.500323	cg13870520	NM_005506
chr5:131825842-131826935	0.00231643	0.0325126	-0.228349	0.435977	0.664326	cg15375424	NM_002198
chr5:68788151-68789823	0.00143261	0.0309112	0.226357	0.675108	0.448751	cg26646867	NA
chr6:170101662-170103059	0.00231643	0.0325126	0.206201	0.827052	0.620851	cg13640297	NM_182552
chr6:35453776-35454435	0.00681174	0.0448505	0.216403	0.723121	0.506718	cg23254569	NM_003214
chr6:36410433-36411139	0.000857939	0.0309112	0.251596	0.824387	0.572791	cg08110693	NM_152990
chr7:100463758-100464146	0.00451305	0.0371097	0.201223	0.552737	0.351514	cg26426488	NM_020246
chr7:157092597-157093535	0.00231643	0.0325126	0.237219	0.757116	0.519897	cg04088945/cg10702418	NA
chr7:23636735-23637557	0.00182978	0.0316714	0.220385	0.806172	0.585787	cg27430561	NA
chr7:35733995-35734979	0.00291403	0.0333409	-0.221622	0.470559	0.692181	cg06732873	NM_022373
chr7:5526389-5526693	0.00291403	0.0333409	0.203596	0.737068	0.533473	cg04682905/cg11554295	NM_024963
chr7:5820472-5821444	0.00555959	0.0405207	-0.236926	0.465985	0.702911	cg26724841	NM_207116;NM_207111
chr7:6661875-6662695	0.00555959	0.0405207	-0.237881	0.330376	0.568257	cg06987246	NM_017560
chr7:99686452-99686839	0.00231643	0.0325126	0.223371	0.708397	0.485026	cg06257058	NA
chr8:101962644-101965427	0.00291403	0.0333409	-0.224942	0.461076	0.686018	cg26192520	NM_001135700;NM_001135702;NM_145690;NM_003406;NM_001135699;NM_001135701
chr8:104426894-104427823	0.00291403	0.0333409	0.2317	0.664602	0.432901	cg10011091	NM_030780
chr8:130951372-130952651	0.000857939	0.0309112	0.221971	0.855845	0.633874	cg07212327	NM_016623
chr8:66753589-66754950	0.000274392	0.0309112	-0.240922	0.379204	0.620126	cg14864167	NM_002604
chr9:130742515-130743486	0.00231643	0.0325126	-0.20081	0.533844	0.734655	cg13992008	NM_001035254
N Shore
Region	P-Value	Adjust Pval	beta-Difference	Mean_CFS	Mean_Control	Probe Name	Gene Accession Number
chr1:109824313-109824526	0.00291403	0.0352666	0.217284	0.681603	0.464319	cg22694271	NM_032636;NM_001032291;NM_001005290;NM_001032290
chr1:227127069-227128430	0.00555959	0.0423879	0.243606	0.717517	0.473911	cg06298740	NA
chr1:24861702-24861920	0.00111458	0.0333961	-0.230036	0.215634	0.445671	cg20146241	NM_013441
chr1:36915796-36916324	0.00231643	0.0336906	0.240238	0.733187	0.492949	cg04430911/cg12809031	NM_206837;NM_145047
chr1:41326949-41328285	0.00231643	0.0336906	0.206744	0.831337	0.624593	cg04011995/cg13150171	NA/NM_133467;NM_133467
chr1:9294401-9295118	0.00182978	0.0333961	0.240186	0.706239	0.466053	cg20305595/cg22601917/cg25103337	NM_004285
chr11:33278657-33280175	0.00291403	0.0352666	0.220718	0.740047	0.519329	cg04225088	NM_005734;NM_001048200
chr11:46259264-46260048	0.00363662	0.037004	0.213737	0.671829	0.458092	cg27609217	NA
chr11:73693702-73694802	0.00363662	0.037004	-0.238143	0.435243	0.673386	cg25429672	NM_003355
chr13:41238500-41241750	0.00111458	0.0333961	-0.217361	0.304898	0.522259	cg11244402	NM_002015
chr14:50470015-50470419	0.00451305	0.0395983	-0.223808	0.360321	0.584129	cg22991506	NM_001012706
chr15:90727879-90728570	0.00451305	0.0395983	-0.211953	0.454735	0.666688	cg25913761/cg26312071/cg26955540	NM_020210
chr16:89661799-89662043	0.00363662	0.037004	-0.225264	0.450272	0.675536	cg00892703	NM_014427;NM_153636
chr17:7253298-7253764	0.00111458	0.0333961	0.208147	0.79314	0.584993	cg08324090	NM_014716
chr17:75447477-75447821	0.00291403	0.0352666	-0.201334	0.415121	0.616455	cg00324097/cg06513247/cg07324245/cg14885762/cg19654743/cg20772590/cg21204860	NM_001113496;NM_001113492;NM_001113493;NM_001113491;NM_006640;NM_001113494/NM_001113496;NM_001113492;NM_001113496;NM_001113493;NM_001113491;NM_006640;NM_001113494/NM_001113492;NM_001113493;NM_001113491;NM_006640;NM_001113496;NM_001113494
chr17:80085040-80085333	0.00111458	0.0333961	-0.214484	0.408599	0.623083	cg03388043/cg10505658/cg21577598/cg25388952	NM_198082
chr17:80571395-80571701	0.00555959	0.0423879	0.208338	0.758483	0.550145	cg13424393	NA
chr18:13641584-13642415	0.00451305	0.0395983	0.211577	0.685309	0.473732	cg25140190	NM_001003675;NM_181481;NM_181482;NM_004338;NM_001003674;NM_181483
chr18:3067297-3067533	0.000857939	0.0333961	0.264513	0.690338	0.425826	cg05486872	NM_019856;NM_003803
chr18:77284291-77285544	0.00182978	0.0333961	-0.224496	0.406683	0.631179	cg22324981	NM_006162;NM_172388;NM_172389;NM_172387
chr19:11805261-11805900	0.00231643	0.0336906	0.223068	0.687464	0.464396	cg01558916	NA
chr19:929514-929839	0.00363662	0.037004	0.204874	0.661939	0.457064	cg18084554	NM_005224
chr2:48541252-48542587	0.00231643	0.0336906	-0.228971	0.499772	0.728743	cg00032884	NM_002158
chr20:304826-308323	0.00111458	0.0333961	0.259914	0.823223	0.563309	cg01822050	NA
chr21:37692208-37693059	0.00143261	0.0333961	0.232374	0.780163	0.547789	cg01261013	NM_015358
chr21:40194644-40194849	0.00231643	0.0336906	0.252084	0.740495	0.488411	cg00168694	NM_005239
chr3:150421183-150421879	0.00451305	0.0395983	-0.206897	0.47866	0.685557	cg07578772	NM_152394
chr4:103681836-103682348	0.00231643	0.0336906	0.221095	0.748581	0.527486	cg02193956	NM_005908
chr4:140655962-140657135	0.00291403	0.0352666	0.255731	0.7874	0.53167	cg03418002	NM_018717
chr4:83931642-83932194	0.00291403	0.0352666	0.234425	0.708003	0.473578	cg11193767	NM_001115008;NM_194282;NM_001115007
chr5:176980789-176981789	0.00231643	0.0336906	0.246748	0.728706	0.481958	cg06033531	NM_019057;NR_024019
chr7:65215732-65216495	0.00231643	0.0336906	0.267744	0.820019	0.552275	cg10408731	NR_003110
chr8:144894918-144895169	0.00111458	0.0333961	0.235388	0.841463	0.606075	cg08973191	NM_015356;NM_182706
chr8:145008908-145009407	0.00182978	0.0333961	-0.214404	0.263382	0.477786	cg02331830/cg04255391/cg07427475/cg24948588	NM_201378;NM_201384;NM_201382;NM_201381;NM_000445;NM_201380;NM_201383;NM_201379
chr9:128023933-128024596	0.00363662	0.037004	0.265052	0.801076	0.536024	cg11557901	NA
S Shelf
Region	P-Value	Adjust Pval	beta-Difference	Mean_CFS	Mean_Control	Probe Name	Gene Accession Number
chr1:16693621-16694270	0.00291403	0.0345285	0.244993	0.704118	0.459125	cg15553418	NM_015609;NM_001114600
chr1:200842196-200843388	0.00291403	0.0345285	-0.218053	0.453624	0.671678	cg03040292	NA
chr1:23345814-23346677	0.00291403	0.0345285	0.233944	0.770814	0.53687	cg25199552	NM_015013;NM_001009999
chr1:236558459-236559336	0.00143261	0.0324343	0.262946	0.793193	0.530247	cg15086439	NM_080738;NM_145861
chr1:24126799-24127549	0.00182978	0.0324343	0.271226	0.732983	0.461756	cg21696012	NM_000191;NM_001166059
chr1:33896002-33896929	0.00182978	0.0324343	0.220391	0.757592	0.537201	cg19082496	NA
chr1:40769186-40769871	0.00231643	0.0332779	0.21219	0.722179	0.509989	cg22799499	NM_001852
chr1:44172668-44173763	0.00681174	0.0461867	0.210656	0.756533	0.545876	cg19636224	NM_174965;NM_174971;NM_174968;NM_174964;NM_174966;NM_174970;NM_174969;NM_174963;NM_006279;NM_174967
chr1:44883136-44884272	0.00111458	0.0324343	0.201284	0.697504	0.49622	cg13573582	NM_018150
chr1:53791687-53793496	0.00182978	0.0324343	0.213795	0.734107	0.520311	cg12299361	NA
chr1:67395683-67396483	0.000201172	0.0324343	-0.211533	0.23404	0.445573	cg15930380	NM_001077704;NM_001146111;NM_001146113;NM_001077703;NM_001146112;NM_001077700;NM_001146110;NM_001077702;NM_001077701;NM_020948
chr10:105155820-105156484	0.00143261	0.0324343	0.220791	0.774608	0.553817	cg18729704	NM_014976
chr10:30347599-30348416	0.00363662	0.0361688	0.226633	0.708527	0.481894	cg19223064	NA
chr10:69609477-69609722	0.00451305	0.0389772	0.228584	0.694883	0.466299	cg04100124	NA
chr10:76969992-76971002	0.00291403	0.0345285	0.252151	0.751224	0.499072	cg15075988	NM_003375
chr11:128391712-128392611	0.00143261	0.0324343	-0.227132	0.413807	0.640939	cg03295554	NM_001143820
chr11:33890357-33891495	0.00363662	0.0361688	0.206665	0.692957	0.486292	cg04590170	NM_005574
chr11:68080365-68080931	0.00451305	0.0389772	0.214659	0.706059	0.4914	cg12016746	NM_002335
chr11:69258149-69258544	0.00182978	0.0324343	0.248626	0.697569	0.448942	cg17007896	NA
chr12:113796217-113796847	0.00182978	0.0324343	0.231719	0.788353	0.556634	cg00859441	NM_001159727;NM_173542
chr12:122150513-122151091	0.00182978	0.0324343	0.204869	0.863337	0.658468	cg27428551	NM_001080825
chr12:47473177-47474120	0.00231643	0.0332779	0.232181	0.751671	0.51949	cg01023672	NA
chr12:66563202-66563945	0.000857939	0.0324343	0.219473	0.832689	0.613217	cg26314089	NA
chr12:9102150-9102803	0.00363662	0.0361688	-0.234437	0.457078	0.691514	cg13955347	NA
chr13:47370763-47371484	0.00681174	0.0461867	0.213778	0.572301	0.358524	cg05699739	NA
chr14:23528360-23528582	0.00182978	0.0324343	0.232001	0.692341	0.46034	cg16502747	NM_001164817;NM_001164815;NM_014977;NM_001164816;NM_001164814
chr14:62161847-62163231	0.00182978	0.0324343	-0.251959	0.405089	0.657049	cg23174662	NM_001530;NM_181054
chr15:42500160-42500561	0.00231643	0.0332779	0.265323	0.817682	0.552359	cg12483340	NM_015497
chr15:42565452-42565791	0.00231643	0.0332779	0.249895	0.764735	0.51484	cg21574244	NM_198141
chr15:75182262-75182622	0.00291403	0.0345285	-0.208317	0.491981	0.700298	cg07630255	NM_002435
chr16:53737617-53738235	0.00681174	0.0461867	0.205697	0.640947	0.435251	cg00625110	NM_001080432
chr17:13972630-13973085	0.00291403	0.0345285	0.256309	0.766289	0.509979	cg08036492	NM_001303
chr17:14248391-14248721	0.00143261	0.0324343	0.202595	0.830694	0.628099	cg12475879	NA
chr17:30845903-30846702	0.00291403	0.0345285	-0.233054	0.563094	0.796148	cg22798362	NM_015194
chr17:33894866-33895142	0.00363662	0.0361688	0.238624	0.704415	0.465791	cg14834285	NA
chr17:43238260-43239233	0.00231643	0.0332779	0.207921	0.661835	0.453915	cg08351131	NM_144608
chr17:48503056-48503887	0.00231643	0.0332779	0.227217	0.771877	0.54466	cg18038894	NM_025149
chr17:79045454-79045696	0.00291403	0.0345285	0.237126	0.798757	0.561631	cg19460836/cg25043129	NM_017450;NM_006340;NM_001144888;NM_017451
chr18:13725979-13727370	0.00681174	0.0461867	-0.241392	0.325893	0.567285	cg23679819	NM_003799
chr19:11404512-11404776	0.00231643	0.0332779	0.21697	0.74804	0.531071	cg01422017/cg17496921/cg25382751	NM_012466/NM_012466;NM_012466
chr19:1173240-1174343	0.00182978	0.0324343	0.219051	0.659624	0.440573	cg18655369	NA
chr19:16308557-16309313	0.00231643	0.0332779	0.206979	0.82267	0.615691	cg08248297	NM_032493;NM_001130524
chr19:19174262-19174995	0.00451305	0.0389772	0.211818	0.716735	0.504917	cg23956760	NM_178526
chr19:3162841-3163161	0.00291403	0.0345285	0.240481	0.745239	0.504758	cg25761791	NA
chr19:39138062-39138570	0.00451305	0.0389772	0.205185	0.687354	0.482169	cg26831416	NM_004924
chr19:49999252-49999839	0.00291403	0.0345285	-0.210629	0.456134	0.666763	cg07569288	NM_001015
chr2:101033606-101034296	0.00291403	0.0345285	0.205569	0.799344	0.593775	cg10827754	NA
chr2:106681982-106682403	0.00451305	0.0389772	0.225705	0.818134	0.592429	cg11908131	NM_032411
chr2:106809942-106811175	0.00291403	0.0345285	0.261165	0.767277	0.506112	cg25305879	NA
chr2:40006090-40006463	0.00182978	0.0324343	0.213604	0.755351	0.541747	cg08160072	NA
chr2:42396301-42396933	0.00182978	0.0324343	-0.208479	0.430502	0.638981	cg04741211	NM_001145076;NM_019063
chr2:55276555-55278044	0.00451305	0.0389772	-0.232705	0.555041	0.787746	cg00010672	NA
chr2:71357187-71357952	0.00143261	0.0324343	0.216774	0.741359	0.524586	cg05957730	NM_005791
chr20:1918077-1918278	0.00291403	0.0345285	0.205266	0.736654	0.531388	cg12122241	NM_080792;NM_001040023;NM_001040022
chr20:39765229-39766832	0.00182978	0.0324343	-0.213913	0.510182	0.724096	cg24961795	NM_002660;NM_182811
chr20:60587264-60587488	0.00143261	0.0324343	0.254608	0.766889	0.512281	cg01521397	NM_003185
chr21:17101853-17103000	0.00143261	0.0324343	-0.214824	0.351491	0.566315	cg03562367	NM_013396
chr21:46898565-46898993	0.00143261	0.0324343	0.207391	0.848441	0.64105	cg18502618	NM_130444;NM_030582;NM_130445
chr22:38434864-38435204	0.00291403	0.0345285	0.20608	0.674511	0.468432	cg20686403	NA
chr3:127323457-127324038	0.00182978	0.0324343	0.246395	0.770117	0.523722	cg12678686	NM_004526
chr3:156806688-156807069	0.00291403	0.0345285	0.223958	0.650807	0.426849	cg02551745	NA
chr3:4508608-4508964	0.00111458	0.0324343	0.262716	0.689948	0.427232	cg12602909	NA
chr3:58318398-58319192	0.00231643	0.0332779	0.214189	0.724578	0.51039	cg15572396	NM_017771
chr4:100870377-100871994	0.00143261	0.0324343	0.250536	0.821671	0.571135	cg20107506	NA
chr5:145826576-145827430	0.00363662	0.0361688	0.243303	0.726122	0.48282	cg18805457	NM_006706;NM_001040006
chr6:37012609-37012884	0.00363662	0.0361688	-0.209381	0.372223	0.581605	cg03957124	NA
chr6:4775131-4777550	0.00111458	0.0324343	0.239535	0.830587	0.591052	cg13623290	NM_004824;NR_026590
chr6:52930050-52930758	0.000656027	0.0324343	0.273549	0.728489	0.454941	cg19607845	NM_033480;NM_033481;NM_012347
chr6:8435314-8436141	0.00451305	0.0389772	0.207409	0.61071	0.403301	cg12656896	NA
chr7:106508057-106508733	0.00451305	0.0389772	-0.234604	0.326686	0.56129	cg00661777	NM_002649
chr7:127031854-127033084	0.000656027	0.0324343	0.251639	0.824573	0.572933	cg22481695	NA
chr7:156832678-156832961	0.00291403	0.0345285	0.207885	0.694892	0.487007	cg02279108/cg23907981	NA
chr7:1978698-1978934	0.00451305	0.0389772	0.23823	0.785398	0.547167	cg18542546	NM_003550;NM_001013837;NM_001013836
chr7:73894815-73895110	0.00182978	0.0324343	0.240806	0.799497	0.55869	cg18325315	NM_016328;NM_005685
chr8:126444232-126444440	0.00143261	0.0324343	0.222622	0.805137	0.582514	cg02160684/cg13821176	NM_025195
chr8:19459905-19460137	0.00182978	0.0324343	0.210623	0.804298	0.593675	cg06784232	NR_024040;NM_018371
chr8:48172791-48172993	0.00111458	0.0324343	0.20953	0.782584	0.573054	cg14547461	NM_001080394
chr8:68255129-68256274	0.000656027	0.0324343	0.237127	0.647121	0.409994	cg12711832	NA
chr9:97401286-97402067	0.00291403	0.0345285	0.20023	0.579304	0.379074	cg13573745	NA
S Shore
Region	P-Value	Adjust Pval	beta-Difference	Mean_CFS	Mean_Control	Probe Name	Gene Accession Number
chr1:162530856-162531853	0.00182978	0.0371528	0.270834	0.807811	0.536977	cg13178361	NM_003115
chr1:1670756-1671101	0.00182978	0.0371528	0.229953	0.74732	0.517367	cg27391816	NM_182838
chr1:90308839-90309606	0.000857939	0.0371528	-0.21703	0.352374	0.569404	cg11839020	NM_018103;NM_001134479
chr10:74033167-74034698	0.00681174	0.0485751	-0.213639	0.34214	0.555778	cg04858631	NM_019058
chr11:94276894-94278913	0.00231643	0.0371528	0.244872	0.698958	0.454085	cg13300301	NM_002033;NM_002033
chr12:46776731-46777856	0.00681174	0.0485751	0.221824	0.688124	0.4663	cg09773586/cg16788865	NA
chr16:4816764-4817353	0.00182978	0.0371528	0.202667	0.742023	0.539356	cg07427438	NA
chr16:89299274-89299874	0.00231643	0.0371528	0.214929	0.601908	0.386979	cg05453411	NA
chr17:35715796-35716627	0.00451305	0.0418363	0.242422	0.58689	0.344468	cg07375836	NM_198839;NM_198834
chr17:78849401-78850933	0.00451305	0.0418363	-0.211841	0.381601	0.593442	cg02251850/cg08314949/cg12078154/cg16886414	NM_001163034;NM_020761
chr17:80179930-80180182	0.00363662	0.0399878	0.223973	0.782844	0.558871	cg17846016	NA
chr17:8092418-8093706	0.00555959	0.0451095	0.206376	0.703528	0.497152	cg02067584/cg05768005/cg25912016	NM_017622
chr18:5295323-5297099	0.00182978	0.0371528	0.202169	0.653576	0.451407	cg05422796	NM_001143823;NM_003409
chr19:10747141-10747488	0.00451305	0.0418363	0.226304	0.67529	0.448986	cg26847100	NM_001145056;NM_020428
chr19:19280998-19281560	0.000656027	0.0371528	0.25667	0.786634	0.529965	cg18462898	NR_027308;NM_005919;NM_001145785;NR_027307
chr2:112944811-112945022	0.00291403	0.0380727	-0.223721	0.443034	0.666755	cg24743301	NM_001128165;NM_153214
chr2:30453566-30455655	0.00451305	0.0418363	-0.211036	0.340373	0.551409	cg17250262	NM_030915
chr20:1783824-1784552	0.00363662	0.0399878	0.214002	0.786733	0.572731	cg00637104	NA
chr20:2082284-2084070	0.00143261	0.0371528	0.204354	0.825869	0.621515	cg10206397/cg12237948	NM_080836
chr20:3776618-3777374	0.00681174	0.0485751	-0.252853	0.382704	0.635557	cg14165142	NM_021873;NM_004358;NM_021872
chr20:6021583-6022874	0.00182978	0.0371528	0.221606	0.843688	0.622081	cg16291589	NM_152611
chr21:34099716-34100796	0.00182978	0.0371528	0.227897	0.716758	0.488861	cg03048029	NM_001160306;NM_203446;NM_001160302;NM_003895
chr21:35014823-35015792	0.00555959	0.0451095	0.234512	0.741321	0.50681	cg02019444/cg16452651	NM_003024;NM_001001132
chr21:43547871-43548089	0.00363662	0.0399878	0.219931	0.749056	0.529125	cg16624482	NM_173568;NM_001004416
chr22:47081750-47082045	0.00555959	0.0451095	0.207289	0.7328	0.525511	cg06766034	NM_022766
chr5:138713814-138714340	0.00291403	0.0380727	0.231648	0.700976	0.469328	cg18446110	NM_152685;NM_005847
chr5:158636218-158636949	0.00555959	0.0451095	0.223399	0.714565	0.491166	cg06030535	NA
chr6:117869097-117869530	0.00143261	0.0371528	-0.226647	0.50808	0.734727	cg04344000	NM_173674
chr6:158507719-158508126	0.00143261	0.0371528	0.207499	0.649468	0.441969	cg11723077/cg15955499	NM_003898
chr8:119123974-119124432	0.00291403	0.0380727	0.241633	0.802829	0.561196	cg07462677/cg15694987/cg16374656	NM_000127
chr8:143750759-143751448	0.00363662	0.0399878	-0.222659	0.515815	0.738474	cg02723063/cg05892503/cg10596483/cg14875827/cg24634471	NM_003724;NM_001077527/NM_001077527;NM_003724
chr8:48172791-48172993	0.00231643	0.0371528	0.213369	0.748676	0.535307	cg03714676	NM_001080394
chr8:61590807-61593180	0.000495534	0.0371528	0.208324	0.764196	0.555873	cg05575639	NM_017780
chr9:136340048-136340263	0.00231643	0.0371528	0.215917	0.639884	0.423967	cg13410614	NM_001145099;NM_017585
chr9:137300835-137301195	0.00231643	0.0371528	0.218446	0.734187	0.515741	cg13413384	NM_002957
chr9:140941308-140941526	0.00143261	0.0371528	0.216766	0.729443	0.512677	cg21216258	NM_000718
