# Supplementary material for: DNA Methylation Modifications Associated with Chronic Fatigue Syndrome
Source: PLoS One. 2014 Aug 11;9(8):e104757. doi: 10.1371/journal.pone.0104757 (PMC4128721; doi:10.1371/journal.pone.0104757)
Supplement: Table S4 — Significant GO terms and their cluster groups in CFS compared to healthy controls as determined by DAVID and Enrichment Map. (XLSX) [file pone.0104757.s004.xlsx]

## Sheet: Table S4
Table S4. Significant GO terms and their cluster groups in CFS compared to healthy controls as determined by DAVID and Enrichment Map.
GO Category	GO ID	GO Term	Number of differentially methylated genes associated with GO term	% of Gene List	PValue	Gene Annotation	Total differentially methylated genes at location	Number of Genes on array associated with GO term	Number of genes on array associated with GO category	Fold Enrichment	Benjamini	Enrichment Map Cluster Group
GOTERM_CC_ALL	GO:0005737	cytoplasm	377	46.088	1.13e-05	NM_130838, NM_213595, NM_018003, NM_001134382, NM_005338, NM_006340, NM_014299, NM_006200, NM_000271, NM_016281, NM_130839, NM_024092, NM_001135052, NM_001146113, NM_001146112, NM_032636, NM_017668, NM_000379, NM_001136031, NM_001047160, NM_005356, NM_017670, NM_139241, NM_024875, NM_016128, NM_000282, NM_005493, NM_001146110, NM_001146111, NM_001100878, NM_032645, NM_001135610, NM_001003943, NM_…	683	7195	15265	1.17108	0.00265545	Cellular Component
GOTERM_CC_ALL	GO:0005623	cell	661	80.8068	0.00011	NM_130838, NM_005095, NM_005093, NM_018003, NM_001134382, NM_138373, NM_014299, NM_006340, NM_001519, NM_000271, NM_016281, NM_173602, NM_130839, NM_024092, NM_001146113, NM_001146112, NM_007040, NM_013308, NM_001136031, NM_139241, NM_000282, NM_005493, NM_001146110, NM_001146111, NM_181698, NM_004233, NM_138391, NM_017539, NM_004230, NM_001135610, NM_001003943, NM_001003942, NM_001003940, NM_021…	683	14285	15265	1.03418	0.0103631	Cellular Component
GOTERM_CC_ALL	GO:0044464	cell part	661	80.8068	0.000108	NM_130838, NM_005095, NM_005093, NM_018003, NM_001134382, NM_138373, NM_014299, NM_006340, NM_001519, NM_000271, NM_016281, NM_173602, NM_130839, NM_024092, NM_001146113, NM_001146112, NM_007040, NM_013308, NM_001136031, NM_139241, NM_000282, NM_005493, NM_001146110, NM_001146111, NM_181698, NM_004233, NM_138391, NM_017539, NM_004230, NM_001135610, NM_001003943, NM_001003942, NM_001003940, NM_021…	683	14284	15265	1.03426	0.0126135	Cellular Component
GOTERM_CC_ALL	GO:0005622	intracellular	516	63.0807	0.00104679	NM_130838, NM_005095, NM_005093, NM_018003, NM_001134382, NM_014299, NM_006340, NM_001519, NM_000271, NM_016281, NM_173602, NM_130839, NM_024092, NM_001146113, NM_001146112, NM_007040, NM_001136031, NM_139241, NM_000282, NM_005493, NM_001146110, NM_001146111, NM_181698, NM_017539, NM_001135610, NM_001003943, NM_001003942, NM_001003940, NM_001136042, NM_001004722, NM_145345, NM_000250, NM_182962, …	683	10725	15265	1.0753	0.0534459	Cellular Component
GOTERM_CC_ALL	GO:0042101	T cell receptor complex	7	0.855746	5.71e-06	NM_000073, NM_001135052, NM_003177, NM_000734, NM_000733, NM_198053, NM_001079, NM_000732, NM_003921, NM_001040651, NR_024155, NR_024156	683	12	15265	13.0375	0.00268985	Immune Cell Regulation
GOTERM_BP_ALL	GO:0009966	regulation of signal transduction	69	8.43521	8.87e-06	NM_001001550, NM_001001555, NM_057169, NM_014629, NM_001134382, NM_001128164, NM_003255, NM_006105, NM_000314, NM_001128210, NM_016281, NM_057170, NM_001136190, NM_001077702, NM_001077703, NM_001077700, NM_001135052, NM_001077701, NM_001146113, NM_198517, NM_001146112, NM_001077704, NM_001001549, NM_020529, NM_001098531, NM_001098532, NR_024155, NR_024156, NM_005356, NM_001047160, NM_139241, NM_0…	623	871	13610	1.73062	0.0123122	Immune Cell Regulation
GOTERM_CC_ALL	GO:0042105	alpha-beta T cell receptor complex	4	0.488998	0.000343	NM_000073, NM_000734, NM_000733, NM_198053, NM_000732, NM_001040651	683	4	15265	22.3499	0.0266544	Immune Cell Regulation
GOTERM_BP_ALL	GO:0002682	regulation of immune system process	36	4.40098	5.46e-05	NM_000321, NM_181780, NM_004106, NM_001085357, NM_001164687, NM_001162422, NM_001164685, NM_003581, NM_006006, NM_001001390, NM_001001391, NM_001001392, NM_001136190, NM_003921, NM_001100431, NM_001005862, NM_006573, NM_002002, NM_004119, NM_001135052, NM_130787, NM_001040280, NM_000610, NM_001145645, NM_001001895, NM_001001389, NM_020529, NM_001164816, NM_001164815, NR_024155, NM_001164814, NR_0…	623	377	13610	2.08608	0.0300606	Immune Cell Regulation
GOTERM_BP_ALL	GO:0010646	regulation of cell communication	73	8.92421	0.000184	NM_001001550, NM_001001555, NM_057169, NM_014629, NM_001134382, NM_001128164, NM_003255, NM_006105, NM_000314, NM_001128210, NM_016281, NM_000271, NM_057170, NM_001136190, NM_001077702, NM_001077703, NM_001077700, NM_001135052, NM_001077701, NM_001146113, NM_198517, NM_001146112, NM_001077704, NM_001001549, NM_017780, NM_020529, NM_001098531, NM_001098532, NR_024155, NR_024156, NM_001047160, NM_0…	623	1031	13610	1.5468	0.0500982	Immune Cell Regulation
GOTERM_BP_ALL	GO:0030217	T cell differentiation	12	1.46699	0.000157	NM_004119, NM_022898, NM_001135052, NM_002198, NM_003177, NM_018384, NM_017780, NM_001164687, NM_001040651, NR_024155, NM_001164685, NR_024156, NM_005356, NM_138576, NM_000733, NM_001010923, NM_001079, NM_000732, NM_004946	623	65	13610	4.03309	0.0532372	Immune Cell Regulation
GOTERM_BP_ALL	GO:0048518	positive regulation of biological process	126	15.4034	0.000149	NM_000505, NM_033502, NM_002198, NM_018003, NM_199334, NM_004350, NM_005338, NM_000369, NM_001519, NM_003250, NM_130444, NM_016281, NM_130445, NM_001136190, NM_003156, NM_001077702, NM_001077703, NM_001077700, NM_000610, NM_001135052, NM_001077701, NM_001145645, NM_001146113, NM_001146112, NM_001077704, NM_032636, NR_024155, NM_003747, NR_024156, NM_003242, NM_001032291, NM_001136031, NM_00104716…	623	2013	13610	1.3674	0.0578785	Immune Cell Regulation
GOTERM_BP_ALL	GO:0002376	immune system process	67	8.19071	0.000263	NR_003089, NM_001066, NM_000505, NM_002198, NM_005816, NM_017806, NM_002118, NM_001085357, NM_001018036, NM_000369, NM_001162422, NM_000073, NM_006006, NM_001033667, NM_000410, NM_001136190, NM_006096, NM_001135052, NM_001145645, NM_017780, NM_020529, NR_024155, NM_173217, NR_024156, NM_173216, NM_003242, NM_005356, NM_021706, NM_138576, NM_017670, NM_139009, NM_004233, NM_018965, NM_139007, NM_1…	623	936	13610	1.56376	0.0593264	Immune Cell Regulation
GOTERM_BP_ALL	GO:0002521	leukocyte differentiation	17	2.07824	0.000311	NM_001142626, NM_002198, NM_001805, NM_001018036, NM_000369, NM_001164687, NM_001164685, NM_032682, NM_001079, NM_139017, NM_004946, NM_004119, NM_001135052, NM_022898, NM_003177, NM_018384, NM_001024847, NM_017780, NR_024155, NM_001040651, NR_024156, NM_003242, NM_005356, NM_138576, NM_001010923, NM_000733, NM_000732	623	131	13610	2.83497	0.0602088	Immune Cell Regulation
GOTERM_BP_ALL	GO:0048583	regulation of response to stimulus	39	4.76773	0.000293	NM_001066, NM_001001550, NM_000505, NM_181780, NM_004106, NM_001001555, NM_018003, NM_199191, NM_199192, NM_199193, NM_199194, NM_001085357, NM_005311, NM_001164687, NM_001164685, NM_000124, NM_016281, NM_000271, NM_001136190, NM_003921, NM_001100431, NM_006573, NM_002002, NM_001135052, NM_130787, NM_001145645, NM_001001549, NM_020529, NM_001033582, NR_024155, NR_024156, NM_003242, NM_001033581, …	623	459	13610	1.85619	0.0610154	Immune Cell Regulation
GOTERM_BP_ALL	GO:0050863	regulation of T cell activation	16	1.95599	0.000254	NM_004233, NM_181780, NM_017773, NM_001085357, NM_021138, NM_003581, NM_001004722, NM_001079, NM_001136190, NM_003921, NM_007268, NM_001005862, NM_001100431, NM_006573, NM_001135052, NM_001040280, NM_001145645, NM_003177, NM_018384, NM_004448, NM_001024847, NR_024155, NR_024156, NM_003242, NM_005356, NM_006257, NM_000733	623	116	13610	3.01323	0.0625601	Immune Cell Regulation
GOTERM_BP_ALL	GO:0048522	positive regulation of cellular process	114	13.9364	0.000425	NM_000505, NM_033502, NM_002198, NM_018003, NM_199334, NM_004350, NM_005338, NM_000369, NM_001519, NM_003250, NM_130444, NM_016281, NM_130445, NM_001077702, NM_001077703, NM_001135052, NM_001077700, NM_000610, NM_001077701, NM_001145645, NM_001146113, NM_001146112, NM_001077704, NM_032636, NR_024155, NR_024156, NM_003747, NM_003242, NM_001032291, NM_001136031, NM_001047160, NM_005356, NM_139241, …	623	1832	13610	1.35941	0.0714777	Immune Cell Regulation
GOTERM_BP_ALL	GO:0002694	regulation of leukocyte activation	19	2.32274	0.000508	NM_004233, NM_181780, NM_017773, NM_001085357, NM_021138, NM_003581, NM_001004722, NM_001079, NM_001136190, NM_139017, NM_003921, NM_032152, NM_007268, NM_001005862, NM_001100431, NM_006573, NM_004119, NM_001040280, NM_001135052, NM_001145645, NM_003177, NM_018384, NM_004448, NM_001024847, NR_024155, NR_024156, NM_003242, NM_005356, NM_006257, NM_000733	623	164	13610	2.53093	0.0758298	Immune Cell Regulation
GOTERM_BP_ALL	GO:0002768	immune response-regulating cell surface receptor signaling pathway	9	1.10024	0.000541	NM_001135052, NM_181780, NM_003177, NM_017773, NM_001085357, NM_002037, NM_001164687, NR_024155, NM_001164685, NR_024156, NM_000734, NM_000733, NM_001010923, NM_198053, NM_001079, NM_001136190, NM_003921	623	42	13610	4.68127	0.0764481	Immune Cell Regulation
GOTERM_BP_ALL	GO:0042110	T cell activation	16	1.95599	0.000574	NM_004119, NM_014383, NM_022898, NM_001135052, NM_002198, NM_003177, NM_018384, NM_017780, NM_002037, NM_001164687, NM_001040651, NR_024155, NM_001164685, NR_024156, NM_000073, NM_003581, NM_005356, NM_001004722, NM_138576, NM_001010923, NM_000733, NM_000732, NM_001079, NM_004946	623	125	13610	2.79628	0.0770291	Immune Cell Regulation
GOTERM_BP_ALL	GO:0050870	positive regulation of T cell activation	12	1.46699	0.000636	NM_006573, NM_004233, NM_001040280, NM_001135052, NM_001145645, NM_003177, NM_018384, NM_001024847, NR_024155, NR_024156, NM_003242, NM_021138, NM_003581, NM_005356, NM_006257, NM_001004722, NM_000733, NM_001079, NM_003921	623	76	13610	3.44935	0.0776388	Immune Cell Regulation
GOTERM_BP_ALL	GO:0050851	antigen receptor-mediated signaling pathway	8	0.977995	0.000608	NM_001135052, NM_003177, NM_017773, NM_002037, NM_001164687, NR_024155, NM_001164685, NR_024156, NM_000734, NM_001010923, NM_198053, NM_000733, NM_001079, NM_001136190, NM_003921	623	33	13610	5.29598	0.0777216	Immune Cell Regulation
GOTERM_BP_ALL	GO:0030098	lymphocyte differentiation	14	1.71149	0.000814	NM_004119, NM_022898, NM_001135052, NM_001142626, NM_002198, NM_003177, NM_018384, NM_017780, NM_001018036, NM_001164687, NM_000369, NM_001040651, NR_024155, NR_024156, NM_001164685, NM_032682, NM_005356, NM_138576, NM_000733, NM_001010923, NM_000732, NM_001079, NM_004946	623	103	13610	2.96935	0.0904178	Immune Cell Regulation
GOTERM_BP_ALL	GO:0051249	regulation of lymphocyte activation	17	2.07824	0.00103795	NM_004233, NM_181780, NM_017773, NM_001085357, NM_021138, NM_003581, NM_001004722, NM_001079, NM_001136190, NM_003921, NM_007268, NM_001005862, NM_001100431, NM_006573, NM_004119, NM_001040280, NM_001135052, NM_001145645, NM_003177, NM_018384, NM_004448, NM_001024847, NR_024155, NR_024156, NM_003242, NM_005356, NM_006257, NM_000733	623	146	13610	2.5437	0.0951779	Immune Cell Regulation
GOTERM_BP_ALL	GO:0048584	positive regulation of response to stimulus	23	2.81174	0.000973	NM_004106, NM_022740, NM_199191, NM_017773, NM_199192, NM_199193, NM_199194, NM_002037, NM_001164687, NM_001164685, NM_001134945, NM_001134944, NM_021138, NM_001113239, NM_001134946, NM_198053, NM_001079, NM_016281, NM_001025579, NM_001136190, NM_007268, NM_003921, NM_001100431, NM_006573, NM_002002, NR_024132, NM_004899, NM_001135052, NR_024134, NM_001145645, NR_024133, NR_024136, NR_024135, NR_…	623	232	13610	2.16576	0.0958149	Immune Cell Regulation
GOTERM_BP_ALL	GO:0002764	immune response-regulating signal transduction	10	1.22249	0.000907	NM_001135052, NM_181780, NM_003177, NM_017773, NM_020529, NM_001085357, NM_002037, NM_001164687, NR_024155, NM_001164685, NR_024156, NM_000734, NM_000733, NM_001010923, NM_198053, NM_001079, NM_001136190, NM_003921	623	56	13610	3.90105	0.0963967	Immune Cell Regulation
GOTERM_BP_ALL	GO:0050865	regulation of cell activation	19	2.32274	0.000957	NM_004233, NM_181780, NM_017773, NM_001085357, NM_021138, NM_003581, NM_001004722, NM_001079, NM_001136190, NM_139017, NM_003921, NM_032152, NM_007268, NM_001005862, NM_001100431, NM_006573, NM_004119, NM_001040280, NM_001135052, NM_001145645, NM_003177, NM_018384, NM_004448, NM_001024847, NR_024155, NR_024156, NM_003242, NM_005356, NM_006257, NM_000733	623	173	13610	2.39926	0.0977247	Immune Cell Regulation
GOTERM_BP_ALL	GO:0006796	phosphate metabolic process	73	8.92421	1.59e-05	NM_005546, NM_015000, NM_001160306, NM_001160302, NM_023018, NM_014299, NM_002843, NM_000314, NM_025164, NM_001006665, NM_016281, NM_003845, NM_005535, NM_001135052, NM_001006932, NM_172171, NM_172170, NM_001032296, NR_024155, NM_003747, NR_024156, NM_003242, NM_000408, NM_005356, NM_139241, NM_003029, NM_006725, NM_172169, NM_006504, NM_004230, NM_017771, NM_007118, NM_001134945, NM_001134944, N…	623	956	13610	1.66815	0.0147113	Kinase Activity
GOTERM_BP_ALL	GO:0006793	phosphorus metabolic process	73	8.92421	1.59e-05	NM_005546, NM_015000, NM_001160306, NM_001160302, NM_023018, NM_014299, NM_002843, NM_000314, NM_025164, NM_001006665, NM_016281, NM_003845, NM_005535, NM_001135052, NM_001006932, NM_172171, NM_172170, NM_001032296, NR_024155, NM_003747, NR_024156, NM_003242, NM_000408, NM_005356, NM_139241, NM_003029, NM_006725, NM_172169, NM_006504, NM_004230, NM_017771, NM_007118, NM_001134945, NM_001134944, N…	623	956	13610	1.66815	0.0147113	Kinase Activity
GOTERM_BP_ALL	GO:0006468	protein amino acid phosphorylation	57	6.96822	6.22e-06	NM_015000, NM_005546, NM_014299, NM_025164, NM_001006665, NM_016281, NM_005535, NM_001135052, NM_003845, NM_001006932, NM_172171, NM_172170, NM_001032296, NR_024155, NR_024156, NM_003747, NM_003242, NM_005356, NM_139241, NM_003029, NM_006725, NM_172169, NM_006504, NM_004230, NM_007118, NM_017771, NM_001134945, NM_021135, NM_001134944, NM_001113239, NM_001134946, NM_139013, NM_139012, NM_003328, N…	623	664	13610	1.87533	0.0172358	Kinase Activity
GOTERM_BP_ALL	GO:0016310	phosphorylation	62	7.57946	3.19e-05	NM_015000, NM_005546, NM_023018, NM_014299, NM_025164, NM_001006665, NM_016281, NM_003845, NM_005535, NM_001135052, NM_001006932, NM_172171, NM_172170, NM_001032296, NR_024155, NR_024156, NM_003747, NM_003242, NM_005356, NM_139241, NM_003029, NM_006725, NM_172169, NM_006504, NM_004230, NM_007118, NM_017771, NM_001134945, NM_021135, NM_001134944, NM_001113239, NM_001134946, NM_139013, NM_139012, N…	623	786	13610	1.72321	0.022015	Kinase Activity
GOTERM_MF_ALL	GO:0032559	adenyl ribonucleotide binding	94	11.4914	0.000232	NM_005546, NM_015000, NM_001345, NM_033500, NM_002118, NM_021209, NM_019900, NM_023018, NM_004350, NM_031480, NM_002877, NM_006105, NM_001006665, NM_025164, NM_001040633, NM_016281, NM_003344, NM_020247, NM_014941, NM_003845, NM_001135052, NM_001006932, NM_001142653, NM_001142654, NM_172171, NM_025267, NM_017780, NM_172170, NM_001032296, NM_001098531, NM_001098532, NM_000718, NR_024155, NR_024156…	644	1474	14568	1.4426	0.0254444	Kinase Activity
GOTERM_MF_ALL	GO:0001883	purine nucleoside binding	99	12.1027	0.000266	NM_005546, NM_015000, NM_001345, NM_033500, NM_001009999, NM_002118, NM_021209, NM_019900, NM_023018, NM_004350, NM_031480, NM_002877, NM_006105, NM_025164, NM_001006665, NM_001040633, NM_016281, NM_003344, NM_020247, NM_015013, NM_014941, NM_003845, NM_001135052, NM_001006932, NM_001142653, NM_001142654, NM_172171, NM_172170, NM_025267, NM_017780, NM_000379, NM_001032296, NM_001098531, NM_001098…	644	1576	14568	1.421	0.0258979	Kinase Activity
GOTERM_MF_ALL	GO:0005524	ATP binding	93	11.3692	0.000228	NM_005546, NM_015000, NM_001345, NM_033500, NM_002118, NM_021209, NM_019900, NM_023018, NM_004350, NM_031480, NM_002877, NM_001006665, NM_025164, NM_001040633, NM_016281, NM_003344, NM_020247, NM_014941, NM_003845, NM_001135052, NM_001006932, NM_001142653, NM_001142654, NM_172171, NM_025267, NM_017780, NM_172170, NM_001032296, NM_000718, NR_024155, NR_024156, NM_003242, NM_005356, NM_000282, NM_1…	644	1454	14568	1.44688	0.0284691	Kinase Activity
GOTERM_MF_ALL	GO:0016301	kinase activity	61	7.45721	0.000106	NM_015000, NM_005546, NM_002208, NM_001345, NM_033500, NM_057169, NM_023018, NM_031480, NM_001136258, NM_001136257, NM_025164, NM_001006665, NM_001040633, NM_016281, NM_057170, NM_020247, NM_001135052, NM_003845, NM_001006932, NM_172171, NM_172170, NM_001032296, NR_024155, NR_024156, NM_003242, NM_005356, NM_172169, NM_000188, NM_007118, NM_017771, NM_021135, NM_001113239, NM_139013, NM_139012, N…	644	830	14568	1.66252	0.0309894	Kinase Activity
GOTERM_MF_ALL	GO:0001882	nucleoside binding	100	12.2249	0.000214	NM_005546, NM_015000, NM_001345, NM_033500, NM_001009999, NM_002118, NM_021209, NM_019900, NM_023018, NM_004350, NM_031480, NM_002877, NM_006105, NM_025164, NM_001006665, NM_001040633, NM_016281, NM_003344, NM_020247, NM_015013, NM_014941, NM_003845, NM_001135052, NM_001006932, NM_001142653, NM_001142654, NM_172171, NM_172170, NM_025267, NM_017780, NM_000379, NM_001032296, NM_001098531, NM_001098…	644	1587	14568	1.4254	0.031113	Kinase Activity
GOTERM_MF_ALL	GO:0030554	adenyl nucleotide binding	99	12.1027	0.00015	NM_005546, NM_015000, NM_001345, NM_033500, NM_001009999, NM_002118, NM_021209, NM_019900, NM_023018, NM_004350, NM_031480, NM_002877, NM_006105, NM_025164, NM_001006665, NM_001040633, NM_016281, NM_003344, NM_020247, NM_015013, NM_014941, NM_003845, NM_001135052, NM_001006932, NM_001142653, NM_001142654, NM_172171, NM_172170, NM_025267, NM_017780, NM_000379, NM_001032296, NM_001098531, NM_001098…	644	1552	14568	1.44297	0.0327317	Kinase Activity
GOTERM_MF_ALL	GO:0004672	protein kinase activity	47	5.74572	0.000207	NM_015000, NM_005546, NM_002208, NM_001136554, NM_015375, NM_031480, NM_005308, NM_025164, NM_172216, NM_001006665, NM_172215, NM_001040633, NM_016281, NM_172214, NM_003684, NM_153500, NM_001005862, NM_153499, NM_153005, NM_004119, NM_003845, NM_001135052, NM_001006932, NM_172171, NM_172170, NM_001135553, NM_001032296, NM_002953, NM_001033582, NM_032960, NR_024155, NR_024156, NM_003242, NM_001142…	644	603	14568	1.76317	0.0361213	Kinase Activity
GOTERM_BP_ALL	GO:0007243	protein kinase cascade	35	4.27873	8.09e-05	NM_015000, NM_181784, NM_000124, NM_172216, NM_001006665, NM_001128210, NM_172215, NM_001040633, NM_016281, NM_172214, NM_003684, NM_001136190, NM_003921, NM_153500, NM_001005862, NM_153499, NM_006572, NM_001135052, NM_001006932, NM_001135553, NM_020529, NM_002953, NM_032960, NR_024155, NM_015364, NR_024156, NM_014247, NM_139241, NM_080738, NM_003029, NM_172226, NM_016231, NM_004230, NM_198973, N…	623	369	13610	2.0721	0.0369398	Kinase Activity
GOTERM_MF_ALL	GO:0016773	phosphotransferase activity, alcohol group as acceptor	56	6.84597	4.47e-05	NM_015000, NM_005546, NM_002208, NM_001345, NM_033500, NM_023018, NM_031480, NM_025164, NM_001006665, NM_001040633, NM_016281, NM_001135052, NM_003845, NM_001006932, NM_172171, NM_172170, NM_001032296, NR_024155, NR_024156, NM_003242, NM_005356, NM_172169, NM_000188, NM_007118, NM_017771, NM_021135, NM_001113239, NM_139013, NM_003328, NM_001079, NM_139012, NM_016203, NM_006510, NM_139014, NM_0530…	644	718	14568	1.76432	0.0389072	Kinase Activity
GOTERM_MF_ALL	GO:0016772	transferase activity, transferring phosphorus-containing groups	65	7.94621	0.00046	NM_015000, NM_005546, NM_002208, NM_001345, NM_033500, NM_057169, NM_023018, NM_031480, NM_001136258, NM_001136257, NM_025164, NM_001006665, NM_001040633, NM_016281, NM_057170, NM_020247, NM_001135052, NM_003845, NM_001006932, NM_172171, NM_172170, NM_001032296, NR_024155, NR_024156, NM_003242, NM_005356, NM_172169, NM_000188, NM_007118, NM_017771, NM_021135, NM_001113239, NM_139013, NM_139012, N…	644	951	14568	1.54613	0.040065	Kinase Activity
GOTERM_MF_ALL	GO:0004674	protein serine/threonine kinase activity	35	4.27873	0.000673	NM_015000, NM_002208, NM_001136554, NM_015375, NM_031480, NM_005308, NM_025164, NM_172216, NM_001006665, NM_172215, NM_001040633, NM_016281, NM_172214, NM_003684, NM_153500, NM_153499, NM_153005, NM_003845, NM_001006932, NM_172171, NM_001135553, NM_172170, NM_002953, NM_001032296, NM_001033582, NM_032960, NM_003242, NM_001142610, NM_001033581, NM_080836, NM_014683, NM_172226, NM_016231, NM_172169…	644	428	14568	1.84986	0.0486332	Kinase Activity
GOTERM_BP_ALL	GO:0006464	protein modification process	93	11.3692	0.000471	NM_005546, NM_015000, NM_130838, NM_001009999, NM_012347, NM_014299, NM_004482, NM_000310, NM_002843, NM_002508, NM_000314, NM_001006665, NM_025164, NM_016281, NM_003344, NM_130839, NM_015013, NM_001042616, NM_003845, NM_001135052, NM_005535, NM_001006932, NM_013396, NM_172171, NM_172170, NM_001032296, NM_173217, NR_024155, NM_003747, NM_173216, NR_024156, NM_003242, NM_001136031, NM_005356, NM_1…	623	1437	13610	1.41383	0.0745158	Kinase Activity
GOTERM_BP_ALL	GO:0043687	post-translational protein modification	77	9.4132	0.00108521	NM_005546, NM_015000, NM_130838, NM_001009999, NM_012347, NM_014299, NM_002843, NM_002508, NM_000314, NM_025164, NM_001006665, NM_016281, NM_003344, NM_130839, NM_015013, NM_003845, NM_001135052, NM_005535, NM_001006932, NM_172171, NM_172170, NM_001032296, NR_024155, NM_003747, NR_024156, NM_003242, NM_005356, NM_139241, NM_003029, NM_182697, NM_006725, NM_172169, NM_000462, NM_006504, NM_004230,…	623	1171	13610	1.43649	0.0931944	Kinase Activity
GOTERM_BP_ALL	GO:0043412	biopolymer modification	95	11.6137	0.00103704	NM_005546, NM_015000, NM_130838, NM_001009999, NM_012347, NM_014299, NM_004482, NM_000310, NM_016082, NM_002843, NM_002508, NM_000314, NM_001006665, NM_025164, NM_016281, NM_003344, NM_130839, NM_015013, NM_001042616, NM_003845, NM_001135052, NM_005535, NM_001006932, NM_013396, NM_172171, NM_172170, NM_001032296, NM_173217, NR_024155, NM_003747, NM_173216, NR_024156, NM_003242, NM_001136031, NM_0…	623	1510	13610	1.37441	0.0983226	Kinase Activity
GOTERM_CC_ALL	GO:0009897	external side of plasma membrane	21	2.56724	6.18e-05	NM_004233, NM_001113348, NM_002208, NM_181780, NM_004106, NM_203331, NM_001085357, NM_203330, NM_203329, NM_001001390, NM_001001391, NM_001001392, NM_012092, NM_002002, NM_002332, NM_000611, NM_001040280, NM_005535, NM_000610, NM_017564, NM_001001389, NM_153701, NM_001024847, NM_005018, NM_004343, NM_000639, NM_001559, NM_003242, NM_001400, NM_000733, NM_006725, NM_016232	683	168	15265	2.79374	0.00967209	Positive Metabolic Regulation
GOTERM_CC_ALL	GO:0005856	cytoskeleton	87	10.6357	0.0004	NM_015000, NM_025157, NM_018003, NM_001143979, NM_015990, NM_001039670, NM_033503, NM_005338, NM_006096, NM_033071, NM_032636, NM_198155, NM_017668, NM_003550, NM_003747, NM_000719, NM_001032291, NM_198309, NM_005356, NM_016337, NM_139241, NM_024875, NM_001032290, NM_005493, NM_014548, NM_018715, NM_002859, NM_017539, NM_032645, NM_001003943, NM_001003942, NM_001003940, NR_024427, NM_004520, NR_0…	683	1344	15265	1.44676	0.0266328	Positive Metabolic Regulation
GOTERM_MF_ALL	GO:0008092	cytoskeletal protein binding	42	5.13447	8.62e-05	NM_015000, NM_001080855, NM_014721, NM_022141, NM_025157, NM_001143979, NM_015990, NM_005338, NM_001100165, NM_001100166, NM_006340, NM_001100164, NM_003581, NM_012197, NM_001161330, NM_004924, NM_006633, NM_021738, NM_033071, NM_013441, NM_006576, NM_133471, NM_032636, NM_017668, NM_001032291, NM_013262, NM_001137605, NM_001005290, NM_183416, NM_016337, NM_139241, NM_024875, NM_001032290, NM_014…	644	497	14568	1.91164	0.03757	Positive Metabolic Regulation
GOTERM_CC_ALL	GO:0009986	cell surface	30	3.66748	0.000803	NM_002208, NM_004106, NM_181780, NM_020531, NM_203331, NM_001085357, NM_203330, NM_203329, NM_003255, NM_001001390, NM_001001391, NM_001001392, NM_012104, NM_012092, NM_004119, NM_002002, NM_000611, NM_001040280, NM_005535, NM_000610, NM_017564, NM_001001389, NM_003242, NM_001145850, NM_001145851, NM_001145852, NM_006725, NM_000918, NM_006017, NM_016232, NM_004233, NM_001113348, NM_004557, NM_002…	683	344	15265	1.94912	0.046281	Positive Metabolic Regulation
GOTERM_MF_ALL	GO:0060589	nucleoside-triphosphatase regulator activity	34	4.15648	0.000648	NM_018098, NM_007368, NM_012326, NM_057169, NM_014629, NM_001128615, NM_001134382, NM_019555, NM_024605, NM_006788, NM_007118, NM_006105, NM_012197, NM_014869, NM_020754, NM_014716, NM_006035, NM_006633, NM_057170, NM_004946, NM_024940, NM_013296, NM_006987, NM_001142272, NM_198517, NM_001380, NM_032943, NM_002667, NM_014776, NM_018421, NM_018460, NM_001098531, NM_001098532, NM_018482, NM_0011629…	644	410	14568	1.8759	0.0510046	Positive Metabolic Regulation
GOTERM_MF_ALL	GO:0030695	GTPase regulator activity	33	4.03423	0.000898	NM_018098, NM_007368, NM_012326, NM_057169, NM_014629, NM_001128615, NM_001134382, NM_019555, NM_024605, NM_006788, NM_007118, NM_006105, NM_012197, NM_014869, NM_020754, NM_014716, NM_006035, NM_006633, NM_057170, NM_004946, NM_024940, NM_013296, NM_006987, NM_001142272, NM_198517, NM_001380, NM_032943, NM_014776, NM_018421, NM_018460, NM_001098531, NM_001098532, NM_018482, NM_001162951, NM_0010…	644	401	14568	1.86159	0.055363	Positive Metabolic Regulation
GOTERM_BP_ALL	GO:0010604	positive regulation of macromolecule metabolic process	63	7.70171	0.000184	NM_002015, NM_000505, NM_033502, NM_002198, NM_199191, NM_199192, NM_199334, NM_199193, NM_199194, NM_001162422, NM_001128164, NM_001519, NM_003250, NM_001040633, NM_002002, NM_001135052, NM_001145645, NM_032636, NM_020529, NR_024155, NR_024156, NM_003747, NM_001032291, NM_001136031, NM_138576, NM_001032290, NM_003029, NM_018717, NM_152989, NM_001530, NM_182706, NM_001127714, NM_014885, NM_001113…	623	854	13610	1.61158	0.0553909	Positive Metabolic Regulation
GOTERM_MF_ALL	GO:0031625	ubiquitin protein ligase binding	8	0.977995	0.000861	NM_000321, NM_003592, NM_003590, NM_003036, NM_004448, NM_020529, NM_016231, NM_003921, NM_001005862	644	36	14568	5.02692	0.0571585	Positive Metabolic Regulation
GOTERM_MF_ALL	GO:0005083	small GTPase regulator activity	25	3.05623	0.000995	NM_018098, NM_012326, NM_057169, NM_014629, NM_001128615, NM_001134382, NM_019555, NM_024605, NM_006788, NM_007118, NM_012197, NM_014869, NM_014716, NM_006035, NM_006633, NM_057170, NM_004946, NM_006987, NM_001142272, NM_198517, NM_032943, NM_014776, NM_018421, NM_018482, NM_001162951, NM_001047160, NM_001162953, NM_014247, NM_139241, NM_014700, NM_012139, NM_015149, NM_139201, NM_001135214, NM_0…	644	272	14568	2.07915	0.0572561	Positive Metabolic Regulation
GOTERM_BP_ALL	GO:0009893	positive regulation of metabolic process	65	7.94621	0.000424	NM_002015, NM_000505, NM_033502, NM_002198, NM_199191, NM_199192, NM_199193, NM_199334, NM_199194, NM_001162422, NM_001128164, NM_001519, NM_003250, NM_001040633, NM_002002, NM_001042616, NM_001135052, NM_001145645, NM_032636, NM_020529, NR_024155, NR_024156, NM_003747, NM_001032291, NM_001136031, NM_138576, NM_001032290, NM_018717, NM_003029, NM_152989, NM_001530, NM_032906, NM_182706, NM_001127…	623	916	13610	1.5502	0.0758842	Positive Metabolic Regulation
GOTERM_BP_ALL	GO:0010557	positive regulation of macromolecule biosynthetic process	49	5.99022	0.000739	NM_000321, NM_002015, NM_033502, NM_021964, NM_002198, NM_199334, NM_001162422, NM_001128164, NM_001519, NM_003250, NM_172216, NM_003074, NM_172215, NM_172214, NM_004264, NM_003921, NM_153500, NM_002002, NM_002957, NM_153499, NM_032345, NM_000332, NM_001135052, NM_032636, NM_022362, NM_020529, NR_024155, NM_003747, NR_024156, NM_001032291, NM_005238, NM_005239, NM_001005290, NM_018416, NM_138576,…	623	652	13610	1.64179	0.0858248	Positive Metabolic Regulation
GOTERM_BP_ALL	GO:0031325	positive regulation of cellular metabolic process	61	7.45721	0.00104781	NM_002015, NM_000505, NM_033502, NM_002198, NM_199191, NM_199192, NM_199334, NM_199193, NM_199194, NM_001162422, NM_001128164, NM_001519, NM_003250, NM_001040633, NM_001135052, NM_032636, NM_020529, NR_024155, NR_024156, NM_003747, NM_001032291, NM_001136031, NM_138576, NM_001032290, NM_003029, NM_018717, NM_152989, NM_001530, NM_182706, NM_001127714, NM_014885, NM_001113239, NM_001166693, NM_139…	623	877	13610	1.5195	0.0929905	Positive Metabolic Regulation
GOTERM_CC_ALL	GO:0015630	microtubule cytoskeleton	40	4.88998	0.00215773	NM_000321, NM_001080855, NM_025157, NM_006640, NM_001136204, NM_001143979, NM_001145076, NM_182665, NM_182664, NM_182663, NM_012197, NM_024596, NM_014393, NM_032636, NR_026978, NM_198155, NM_004522, NM_017668, NM_015569, NM_003550, NM_003747, NM_001032291, NM_198309, NM_183416, NM_005356, NM_001005290, NM_001032290, NM_005493, NM_016232, NM_018715, NM_014875, NM_022124, NM_002859, NM_001164383, N…	683	540	15265	1.65555	0.0969298	Positive Metabolic Regulation
