# Supplementary material for: DNA Methylation Modifications Associated with Chronic Fatigue Syndrome
Source: PLoS One. 2014 Aug 11;9(8):e104757. doi: 10.1371/journal.pone.0104757 (PMC4128721; doi:10.1371/journal.pone.0104757)
Supplement: Table S5 — Significant GO terms in CFS compared to healthy controls as determined by GeneMANIA. (XLSX) [file pone.0104757.s005.xlsx]

## Sheet: Table S5
Table S5. Significant GO terms in CFS compared to healthy controls as determined by GeneMANIA.
GO ID	GO Term	Benjamini	Number of differentially methylated genes associated with GO term	Number of Genes on array associated with GO term
GO:0043235	receptor complex	5.67666e-08	15	117
GO:0050852	T cell receptor signaling pathway	8.51787e-08	13	88
GO:0050851	antigen receptor-mediated signaling pathway	8.51787e-08	14	110
GO:0042101	T cell receptor complex	8.51787e-08	7	12
GO:0050778	positive regulation of immune response	9.01001e-08	20	272
GO:0002429	immune response-activating cell surface receptor signaling pathway	1.18105e-07	14	116
GO:0002768	immune response-regulating cell surface receptor signaling pathway	2.01832e-07	14	122
GO:0002757	immune response-activating signal transduction	2.12535e-07	17	201
GO:0002764	immune response-regulating signaling pathway	3.2375e-07	17	208
GO:0002697	regulation of immune effector process	3.3441e-07	14	130
GO:0042110	T cell activation	3.42381e-07	17	212
GO:0050870	positive regulation of T cell activation	3.42381e-07	14	132
GO:0050690	regulation of defense response to virus by virus	7.12273e-07	8	28
GO:0002253	activation of immune response	1.13532e-06	17	232
GO:0051251	positive regulation of lymphocyte activation	1.6445e-06	14	151
GO:0043900	regulation of multi-organism process	2.26225e-06	10	64
GO:0050863	regulation of T cell activation	3.22771e-06	14	162
GO:0002696	positive regulation of leukocyte activation	3.22771e-06	14	162
GO:0050688	regulation of defense response to virus	3.22771e-06	9	50
GO:0002250	adaptive immune response	3.22771e-06	11	88
GO:0050867	positive regulation of cell activation	4.38463e-06	14	167
GO:0002694	regulation of leukocyte activation	1.34302e-05	15	214
GO:0046649	lymphocyte activation	1.38418e-05	17	283
GO:0002831	regulation of response to biotic stimulus	1.67717e-05	9	61
GO:0051249	regulation of lymphocyte activation	2.34868e-05	14	193
GO:0002252	immune effector process	2.50081e-05	15	227
GO:0050865	regulation of cell activation	3.03652e-05	15	231
GO:0010324	membrane invagination	5.17833e-05	14	208
GO:0006897	endocytosis	5.17833e-05	14	208
GO:0051607	defense response to virus	0.000134246	9	79
GO:0051090	regulation of sequence-specific DNA binding transcription factor activity	0.000267309	15	276
GO:0004713	protein tyrosine kinase activity	0.000315477	10	114
GO:0032403	protein complex binding	0.000381231	11	146
GO:0031347	regulation of defense response	0.000564351	15	295
GO:0051707	response to other organism	0.000564351	14	257
GO:0018107	peptidyl-threonine phosphorylation	0.00076172	6	33
GO:0032947	protein complex scaffold	0.000891746	6	34
GO:0009607	response to biotic stimulus	0.00101584	14	272
GO:0018210	peptidyl-threonine modification	0.00120304	6	36
GO:0030168	platelet activation	0.00152917	12	207
GO:0051091	positive regulation of sequence-specific DNA binding transcription factor activity	0.00152917	10	139
GO:0005667	transcription factor complex	0.00159116	11	173
GO:0008286	insulin receptor signaling pathway	0.00186927	10	143
GO:0002824	positive regulation of adaptive immune response based on somatic recombination of immune receptors built from immunoglobulin superfamily domains	0.00298457	5	25
GO:0002821	positive regulation of adaptive immune response	0.00435565	5	27
GO:0031294	lymphocyte costimulation	0.00436461	7	69
GO:0031295	T cell costimulation	0.00436461	7	69
GO:0001816	cytokine production	0.0043796	13	274
GO:0032869	cellular response to insulin stimulus	0.0043796	10	160
GO:0003713	transcription coactivator activity	0.0043796	12	234
GO:0044212	transcription regulatory region DNA binding	0.00448165	12	235
GO:0001067	regulatory region nucleic acid binding	0.00450026	12	236
GO:0000975	regulatory region DNA binding	0.00450026	12	236
GO:0001819	positive regulation of cytokine production	0.00491369	9	130
GO:0032868	response to insulin stimulus	0.00491369	10	164
GO:0032870	cellular response to hormone stimulus	0.00536991	13	283
GO:0004674	protein serine/threonine kinase activity	0.00536991	13	283
GO:0048534	hemopoietic or lymphoid organ development	0.00547766	13	284
GO:0006909	phagocytosis	0.0064107	6	51
GO:0071900	regulation of protein serine/threonine kinase activity	0.00678121	12	249
GO:0018105	peptidyl-serine phosphorylation	0.00695987	7	77
GO:0000165	MAPK cascade	0.00699982	13	293
GO:0019900	kinase binding	0.00699982	12	251
GO:0002520	immune system development	0.00851295	13	299
GO:0071375	cellular response to peptide hormone stimulus	0.00990765	11	220
GO:0051092	positive regulation of NF-kappaB transcription factor activity	0.0102881	7	83
GO:0019901	protein kinase binding	0.0102881	11	222
GO:0018209	peptidyl-serine modification	0.0102881	7	83
GO:0030159	receptor signaling complex scaffold activity	0.010664	4	18
GO:0007173	epidermal growth factor receptor signaling pathway	0.010664	9	148
GO:0051240	positive regulation of multicellular organismal process	0.0109477	12	266
GO:0009615	response to virus	0.0115192	9	150
GO:0030097	hemopoiesis	0.0127522	12	271
GO:0043434	response to peptide hormone stimulus	0.0130461	11	230
GO:0002711	positive regulation of T cell mediated immunity	0.0189023	4	21
GO:0071363	cellular response to growth factor stimulus	0.0228117	10	204
GO:0000981	sequence-specific DNA binding RNA polymerase II transcription factor activity	0.0283354	9	170
GO:0070848	response to growth factor stimulus	0.0305306	10	212
GO:0032559	adenyl ribonucleotide binding	0.0340157	11	258
GO:0045648	positive regulation of erythrocyte differentiation	0.0357408	3	10
GO:0034109	homotypic cell-cell adhesion	0.0357408	4	25
GO:0030554	adenyl nucleotide binding	0.0378327	11	263
GO:0002822	regulation of adaptive immune response based on somatic recombination of immune receptors built from immunoglobulin superfamily domains	0.0378327	5	47
GO:0001568	blood vessel development	0.0378327	11	263
GO:0002705	positive regulation of leukocyte mediated immunity	0.0381132	4	26
GO:0002708	positive regulation of lymphocyte mediated immunity	0.0381132	4	26
GO:0002709	regulation of T cell mediated immunity	0.0381132	4	26
GO:0006997	nucleus organization	0.0381132	4	26
GO:0004715	non-membrane spanning protein tyrosine kinase activity	0.0381132	4	26
GO:0035631	CD40 receptor complex	0.0430373	3	11
GO:0002720	positive regulation of cytokine production involved in immune response	0.0430373	3	11
GO:0002703	regulation of leukocyte mediated immunity	0.0450605	5	50
GO:0002819	regulation of adaptive immune response	0.0450605	5	50
GO:0010608	posttranscriptional regulation of gene expression	0.0457667	10	228
GO:0006007	glucose catabolic process	0.0531562	5	52
GO:0001944	vasculature development	0.0585804	11	281
GO:0002456	T cell mediated immunity	0.0603663	4	30
GO:0071902	positive regulation of protein serine/threonine kinase activity	0.0603663	8	154
GO:0048872	homeostasis of number of cells	0.0603663	5	54
GO:0002699	positive regulation of immune effector process	0.0603663	5	54
GO:0048514	blood vessel morphogenesis	0.0620643	10	239
GO:0042288	MHC class I protein binding	0.0642218	3	13
GO:0002702	positive regulation of production of molecular mediator of immune response	0.0642218	3	13
GO:0050900	leukocyte migration	0.0642218	9	197
GO:0031625	ubiquitin protein ligase binding	0.0714262	6	87
GO:0005524	ATP binding	0.0714262	10	245
GO:0044389	small conjugating protein ligase binding	0.0714262	6	87
GO:0006916	anti-apoptosis	0.0730859	9	202
GO:0043621	protein self-association	0.0773573	3	14
GO:0016050	vesicle organization	0.0831041	5	59
GO:0051403	stress-activated MAPK cascade	0.0846372	8	165
GO:0030099	myeloid cell differentiation	0.0846372	7	126
GO:0002443	leukocyte mediated immunity	0.0860945	6	91
GO:0031098	stress-activated protein kinase signaling cascade	0.086375	8	166
GO:0001817	regulation of cytokine production	0.0893573	10	255
GO:0046875	ephrin receptor binding	0.0893573	3	15
GO:0006359	regulation of transcription from RNA polymerase III promoter	0.0893573	3	15
GO:0030218	erythrocyte differentiation	0.0931931	4	35
