# Supplementary material for: DNA Methylation Modifications Associated with Chronic Fatigue Syndrome
Source: PLoS One. 2014 Aug 11;9(8):e104757. doi: 10.1371/journal.pone.0104757 (PMC4128721; doi:10.1371/journal.pone.0104757)
Supplement: Table S6 — CpG sites in cluster group genes identified as differentially methylated between CFS patients and healthy controls. (XLSX) [file pone.0104757.s006.xlsx]

## Sheet: Table S6
Table S6. CpG sites in cluster group genes identified as differentially methylated between CFS patients and healthy controls.
Probe name	Gene Name	Gene Accession Number	Description	P-Value	Adjust Pval	Beta-Difference	Mean_CFS	Mean_Control	Genic Region	Methylation Status (CFS-CTL)
cg07814932	ADAM30	NM_021794	ADAM metallopeptidase domain 30	0.00143261	0.0426547	0.229545	0.830302	0.600758	1stExon	Hypermethylated
cg04784315	GPR21	NM_005294	G protein-coupled receptor 21	0.00231643	0.0430677	0.217443	0.735124	0.517681	1stExon	Hypermethylated
cg17496921	TSPAN16	NM_012466	tetraspanin 16	0.00363662	0.045968	0.232289	0.703989	0.4717	1stExon	Hypermethylated
cg13300301	FUT4	NM_002033	fucosyltransferase 4 (alpha (1,3) fucosyltransferase, myeloid-specific)	0.00231643	0.0430677	0.244872	0.698958	0.454085	1stExon/3'UTR	Hypermethylated
cg22805603	NLRC4	NM_021209	NLR family, CARD domain containing 4	0.00291403	0.0442236	0.21572	0.775236	0.559516	1stExon/5'UTR	Hypermethylated
cg18313182	PNPLA2	NM_020376	patatin-like phospholipase domain containing 2	0.00231643	0.0430677	0.227238	0.723147	0.495909	1stExon/5'UTR	Hypermethylated
cg04399899	RAPGEF2	NM_014247	Rap guanine nucleotide exchange factor (GEF) 2	0.00363662	0.045968	0.217144	0.663984	0.44684	1stExon/5'UTR	Hypermethylated
cg25734726	SERTAD3	NM_013368/NM_203344	SERTA domain containing 3	0.00363662	0.045968	0.232111	0.762729	0.530619	1stExon/5'UTR	Hypermethylated
cg25382751	TSPAN16	NM_012466	tetraspanin 16	0.00182978	0.0426547	0.20165	0.792092	0.590441	1stExon/5'UTR	Hypermethylated
cg12124912	VSIG4	NM_001100431/NM_007268	V-set and immunoglobulin domain containing 4	0.00291403	0.0442236	0.212459	0.666844	0.454385	1stExon/5'UTR	Hypermethylated
cg15361231	GLRX2	NM_016066/NM_197962	glutaredoxin 2	0.00451305	0.048697	0.249071	0.781578	0.532506	1stExon/5'UTR/TSS1500	Hypermethylated
cg07481273	C14orf109	NM_001098621/NM_015676	chromosome 14 open reading frame 109	0.00182978	0.0426547	0.216814	0.718555	0.501741	3'UTR	Hypermethylated
cg06352352	C16orf70	NM_025187	chromosome 16 open reading frame 70	0.00182978	0.0426547	0.271244	0.771522	0.500279	3'UTR	Hypermethylated
cg10323962	CA5A	NM_001739	carbonic anhydrase VA, mitochondrial	0.00291403	0.0442236	0.239304	0.694305	0.455	3'UTR	Hypermethylated
cg01627252	CAPN14	NM_001145122	calpain 14	0.00182978	0.0426547	0.24619	0.762864	0.516674	3'UTR	Hypermethylated
cg25025545	CD83	NM_001040280/NM_004233	CD83 molecule	0.00363662	0.045968	0.238156	0.758274	0.520119	3'UTR	Hypermethylated
cg11231701	CDK5RAP1	NM_016082/NM_016408	CDK5 regulatory subunit associated protein 1	0.000857939	0.0426547	0.231398	0.737888	0.506491	3'UTR	Hypermethylated
cg21002528	CRY2	NM_001127457/NM_021117	cryptochrome 2 (photolyase-like)	0.00231643	0.0430677	0.250828	0.742335	0.491507	3'UTR	Hypermethylated
cg20242427	DAK	NM_015533	dihydroxyacetone kinase 2 homolog (S. cerevisiae)	0.00231643	0.0430677	0.247613	0.746096	0.498483	3'UTR	Hypermethylated
cg19055828	DIP2B	NM_173602	DIP2 disco-interacting protein 2 homolog B (Drosophila)	0.00291403	0.0442236	0.264585	0.804381	0.539796	3'UTR	Hypermethylated
cg11147155	ENSA	NM_004436/NM_207042/NM_207045/NM_207046	endosulfine alpha	0.00182978	0.0426547	0.219392	0.630452	0.41106	3'UTR	Hypermethylated
cg10456459	ETNK1	NM_018638	ethanolamine kinase 1	0.00363662	0.045968	0.23531	0.796587	0.561277	3'UTR	Hypermethylated
cg27123392	GABPB1	NM_005254/NM_016654	GA binding protein transcription factor, beta subunit 1	0.00143261	0.0426547	0.240195	0.80403	0.563835	3'UTR	Hypermethylated
cg04452195	GJB2	NM_004004	gap junction protein, beta 2, 26kDa	0.00182978	0.0426547	0.234357	0.758181	0.523824	3'UTR	Hypermethylated
cg17953136	LAPTM4A	NM_014713	lysosomal protein transmembrane 4 alpha	0.000656027	0.0426547	0.241497	0.818799	0.577302	3'UTR	Hypermethylated
cg16283183	LIMD1	NM_014240	LIM domains containing 1	0.00231643	0.0430677	0.212149	0.655508	0.443359	3'UTR	Hypermethylated
cg09694051	MED21	NM_004264	mediator complex subunit 21	0.00363662	0.045968	0.247889	0.824588	0.576699	3'UTR	Hypermethylated
cg00682263	MEGF11	NM_032445	multiple EGF-like-domains 11	0.00451305	0.048697	0.236234	0.697878	0.461645	3'UTR	Hypermethylated
cg15183258	MGA	NM_001080541/NM_001164273	MAX gene associated	0.000495534	0.0426547	0.251606	0.795619	0.544014	3'UTR	Hypermethylated
cg26633373	MYADM	NM_001020821/NM_001020820/NM_001020819/NM_001020818/NM_138373	myeloid-associated differentiation marker	0.00182978	0.0426547	0.201315	0.679103	0.477789	3'UTR	Hypermethylated
cg05486872	MYOM1	NM_003803/NM_019856	myomesin 1, 185kDa	0.000857939	0.0426547	0.264513	0.690338	0.425826	3'UTR	Hypermethylated
cg17301248	NAA25	NM_024953	chromosome 12 open reading frame 30	0.00291403	0.0442236	0.23527	0.725014	0.489744	3'UTR	Hypermethylated
cg04488111	PMVK	NM_006556	phosphomevalonate kinase	0.00291403	0.0442236	0.228593	0.761044	0.532451	3'UTR	Hypermethylated
cg07033722	PPT1	NM_000310/NM_001142604	palmitoyl-protein thioesterase 1	0.00231643	0.0430677	0.247599	0.773441	0.525842	3'UTR	Hypermethylated
cg01766396	RFTN2	NM_144629	raftlin family member 2	0.00231643	0.0430677	0.275006	0.746299	0.471293	3'UTR	Hypermethylated
cg18812353	RFX7	NM_022841	regulatory factor X, 7	0.00363662	0.045968	0.223228	0.8576	0.634372	3'UTR	Hypermethylated
cg06655349	S1PR2	NM_004230	sphingosine-1-phosphate receptor 2	0.00451305	0.048697	0.226791	0.727815	0.501024	3'UTR	Hypermethylated
cg00905101	SEPX1	NM_016332	selenoprotein X, 1	0.00111458	0.0426547	0.200123	0.605355	0.405232	3'UTR	Hypermethylated
cg12122241	SIRPA	NM_080792/NM_001040023/NM_001040022	signal-regulatory protein alpha	0.00291403	0.0442236	0.205266	0.736654	0.531388	3'UTR	Hypermethylated
cg26130864	SLC4A11	NM_032034	solute carrier family 4, sodium borate transporter, member 11	0.00143261	0.0426547	0.200937	0.770365	0.569428	3'UTR	Hypermethylated
cg04304036	SLC7A6	NM_001076785/NM_003983	solute carrier family 7 (cationic amino acid transporter, y+ system), member 6	0.000857939	0.0426547	0.25982	0.694214	0.434394	3'UTR	Hypermethylated
cg19157819	SYNPO2L	NM_001114133/NM_024875	synaptopodin 2-like	0.00291403	0.0442236	0.264875	0.695039	0.430164	3'UTR	Hypermethylated
cg01502428	TIMP2	NM_003255	TIMP metallopeptidase inhibitor 2	0.00231643	0.0430677	0.220351	0.786247	0.565895	3'UTR	Hypermethylated
cg15010903	TIMP2	NM_003255	TIMP metallopeptidase inhibitor 2	0.00363662	0.045968	0.239619	0.812193	0.572573	3'UTR	Hypermethylated
cg12483340	TMEM87A	NM_015497	transmembrane protein 87A	0.00231643	0.0430677	0.265323	0.817682	0.552359	3'UTR	Hypermethylated
cg07772516	TMOD2	NM_001142885/NM_014548	tropomodulin 2 (neuronal)	0.00111458	0.0426547	0.251266	0.683657	0.432391	3'UTR	Hypermethylated
cg00668519	VGLL4	NM_014667/NM_001128220/NM_001128219/NM_001128221	vestigial like 4 (Drosophila)	0.000857939	0.0426547	0.252463	0.660522	0.408059	3'UTR	Hypermethylated
cg09273112	VPS24	NM_001005753	vacuolar protein sorting 24 homolog (S. cerevisiae)	0.000857939	0.0426547	0.241847	0.856424	0.614577	3'UTR	Hypermethylated
cg09273112	VPS24	NM_016079	vacuolar protein sorting 24 homolog (S. cerevisiae); ring finger protein 103	0.000857939	0.0426547	0.241847	0.856424	0.614577	3'UTR	Hypermethylated
cg11849798	ZNF706	NM_001042510/NM_001042511/NM_016096	zinc finger protein 706	0.00451305	0.048697	0.21454	0.720542	0.506002	3'UTR	Hypermethylated
cg16102040	ZNF827	NM_178835	zinc finger protein 827	0.00363662	0.045968	0.212094	0.833376	0.621282	3'UTR	Hypermethylated
cg21536783	TACSTD2	NM_002353	tumor-associated calcium signal transducer 2	0.00291403	0.0442236	0.201828	0.715507	0.513679	3'UTR/1stExon	Hypermethylated
cg07356342	NDUFS2	NM_001166159/NM_004550	NADH dehydrogenase (ubiquinone) Fe-S protein 2, 49kDa (NADH-coenzyme Q reductase)	0.00291403	0.0442236	0.229493	0.758763	0.52927	3'UTR/Gene Body	Hypermethylated
cg03370752	TMEM138	NM_016464	transmembrane protein 138	0.000857939	0.0426547	0.24517	0.834759	0.589589	3'UTR/Gene Body	Hypermethylated
cg22396850	AARSD1	NM_001142653/NM_025267/NM_001142654/NM_001136042	alanyl-tRNA synthetase domain containing 1	0.00143261	0.0426547	0.230287	0.628443	0.398156	3'UTR/Gene Body	Hypermethylated
cg27660627	ANKRD11	NM_013275	ankyrin repeat domain 11	0.00182978	0.0426547	0.204872	0.778155	0.573282	5'UTR	Hypermethylated
cg02226192	ANKRD11	NM_013275	ankyrin repeat domain 11	0.00354263	0.045968	0.210475	0.726823	0.516348	5'UTR	Hypermethylated
cg18084554	ARID3A	NM_005224	AT rich interactive domain 3A (BRIGHT-like)	0.00363662	0.045968	0.204874	0.661939	0.457064	5'UTR	Hypermethylated
cg18069568	ATP5A1	NM_001001937	ATP synthase, H+ transporting, mitochondrial F1 complex, alpha subunit 1, cardiac muscle	0.00363662	0.045968	0.201953	0.704494	0.502541	5'UTR	Hypermethylated
cg18477569	BACH2	NM_001170794/NM_021813	BTB and CNC homology 1, basic leucine zipper transcription factor 2	0.000495534	0.0426547	0.205081	0.688611	0.48353	5'UTR	Hypermethylated
cg16051954	CABC1	NM_020247	chaperone, ABC1 activity of bc1 complex homolog (S. pombe)	0.00111458	0.0426547	0.243362	0.781089	0.537727	5'UTR	Hypermethylated
cg16942632	CAMKK2	NM_006549/NM_153499/NM_153500/NM_172214/NM_172215/NM_172216/NM_172226	calcium/calmodulin-dependent protein kinase kinase 2, beta	0.00231643	0.0430677	0.205085	0.712754	0.507669	5'UTR	Hypermethylated
cg05344747	CD59	NM_000611/NM_203329/NM_203330/NM_203331	CD59 molecule, complement regulatory protein	0.00143261	0.0426547	0.229196	0.831056	0.601859	5'UTR	Hypermethylated
cg05575639	CHD7	NM_017780	chromodomain helicase DNA binding protein 7	0.000495534	0.0426547	0.208324	0.764196	0.555873	5'UTR	Hypermethylated
cg24131359	CPM	NM_001874	carboxypeptidase M	0.00451305	0.048697	0.201288	0.862118	0.66083	5'UTR	Hypermethylated
cg26709988	CRISPLD2	NM_031476	cysteine-rich secretory protein LCCL domain containing 2	0.00451305	0.048697	0.200145	0.754811	0.554667	5'UTR	Hypermethylated
cg16844053	CUL1	NM_003592	cullin 1	0.00231643	0.0430677	0.213957	0.798901	0.584944	5'UTR	Hypermethylated
cg05492904	CYP19A1	NM_000103/NM_031226	cytochrome P450, family 19, subfamily A, polypeptide 1	0.00182978	0.0426547	0.222496	0.811077	0.588581	5'UTR	Hypermethylated
cg26561681	EIF4G3	NM_003760	eukaryotic translation initiation factor 4 gamma, 3	0.000495534	0.0426547	0.243203	0.702555	0.459352	5'UTR	Hypermethylated
cg08539965	EIF4G3	NM_003760	eukaryotic translation initiation factor 4 gamma, 3	0.00143261	0.0426547	0.281408	0.770029	0.48862	5'UTR	Hypermethylated
cg09324018	FAM49A	NM_030797	family with sequence similarity 49, member A	0.00231643	0.0430677	0.204581	0.64348	0.438899	5'UTR	Hypermethylated
cg06719445	FOXN3	NM_001085471	forkhead box N3	0.00363662	0.045968	0.224897	0.757221	0.532324	5'UTR	Hypermethylated
cg04915300	GPD2	NM_000408/NM_001083112	glycerol-3-phosphate dehydrogenase 2 (mitochondrial)	0.00143261	0.0426547	0.206827	0.788582	0.581755	5'UTR	Hypermethylated
cg18325315	GTF2IRD1	NM_005685/NM_016328	GTF2I repeat domain containing 1	0.00182978	0.0426547	0.240806	0.799497	0.55869	5'UTR	Hypermethylated
cg02175033	KIAA0247	NM_014734	KIAA0247	0.00231643	0.0430677	0.230339	0.667838	0.437499	5'UTR	Hypermethylated
cg27260684	KIAA0513	NM_014732	KIAA0513	0.00451305	0.048697	0.212802	0.758044	0.545242	5'UTR	Hypermethylated
cg19092837	KIF1B	NM_015074/NM_183416	kinesin family member 1B	0.00143261	0.0426547	0.227333	0.809396	0.582063	5'UTR	Hypermethylated
cg12058064	KLHL25	NM_022480	kelch-like 25 (Drosophila)	0.00451305	0.048697	0.205776	0.698751	0.492975	5'UTR	Hypermethylated
cg11193767	LIN54	NM_001115007/NM_001115008/NM_194282	lin-54 homolog (C. elegans)	0.00291403	0.0442236	0.234425	0.708003	0.473578	5'UTR	Hypermethylated
cg04590170	LMO2	NM_005574	LIM domain only 2 (rhombotin-like 1)	0.00363662	0.045968	0.206665	0.692957	0.486292	5'UTR	Hypermethylated
cg19499884	LZTS2	NM_032429	leucine zipper, putative tumor suppressor 2	0.00231643	0.0430677	0.208528	0.645359	0.436831	5'UTR	Hypermethylated
cg07495389	MAPRE3	NM_012326	microtubule-associated protein, RP/EB family, member 3	0.00291403	0.0442236	0.210391	0.721229	0.510838	5'UTR	Hypermethylated
cg24938761	MOBKL2A	NM_130807	MOB1, Mps One Binder kinase activator-like 2A (yeast)	0.00451305	0.048697	0.205501	0.69332	0.487819	5'UTR	Hypermethylated
cg00705730	NCK2	NM_001004722/NM_003581	NCK adaptor protein 2	0.000857939	0.0426547	0.247707	0.852344	0.604638	5'UTR	Hypermethylated
cg00799984	NDRG1	NM_001135242/NM_006096	N-myc downstream regulated 1	0.00182978	0.0426547	0.246622	0.807584	0.560962	5'UTR	Hypermethylated
cg22675447	NIPAL3	NM_020448	NIPA-like domain containing 3	0.00231643	0.0430677	0.202224	0.567787	0.365563	5'UTR	Hypermethylated
cg02041484	NRF1	NM_005011	nuclear respiratory factor 1	0.00291403	0.0442236	0.220551	0.6905	0.469949	5'UTR	Hypermethylated
cg10487428	PDE4D	NM_001165899	phosphodiesterase 4D, cAMP-specific (phosphodiesterase E3 dunce homolog, Drosophila)	0.00231643	0.0430677	0.224764	0.80208	0.577316	5'UTR	Hypermethylated
cg19635401	PLN	NM_002667	phospholamban	0.00143261	0.0426547	0.255774	0.765959	0.510184	5'UTR	Hypermethylated
cg07708453	PRDM2	NM_001135610/NM_012231/NM_015866	PR domain containing 2, with ZNF domain	0.00143261	0.0426547	0.20403	0.624531	0.420501	5'UTR	Hypermethylated
cg07053114	PTPRE	NM_006504	protein tyrosine phosphatase, receptor type, E	0.00291403	0.0442236	0.213737	0.645041	0.431305	5'UTR	Hypermethylated
cg08110693	PXT1	NM_152990	peroxisomal, testis specific 1	0.000857939	0.0426547	0.251596	0.824387	0.572791	5'UTR	Hypermethylated
cg07714276	RREB1	NM_001003698/NM_001003699/NM_001003700/NM_001168344	ras responsive element binding protein 1	0.00451305	0.048697	0.218618	0.682599	0.463982	5'UTR	Hypermethylated
cg20875821	SERPINB2	NM_001143818/NM_002575	serpin peptidase inhibitor, clade B (ovalbumin), member 2	0.00451305	0.048697	0.20341	0.707123	0.503713	5'UTR	Hypermethylated
cg23956760	SLC25A42	NM_178526	solute carrier family 25, member 42	0.00451305	0.048697	0.211818	0.716735	0.504917	5'UTR	Hypermethylated
cg27391816	SLC35E2	NM_182838	solute carrier family 35, member E2	0.00182978	0.0426547	0.229953	0.74732	0.517367	5'UTR	Hypermethylated
cg17627898	TAOK3	NM_016281	TAO kinase 3	0.00291403	0.0442236	0.216709	0.651157	0.434448	5'UTR	Hypermethylated
cg12196294	TMCC1	NM_001017395/NM_001128224	transmembrane and coiled-coil domain family 1	0.00143261	0.0426547	0.218991	0.762819	0.543828	5'UTR	Hypermethylated
cg17313269	TRIM38	NM_006355	tripartite motif-containing 38	0.00451305	0.048697	0.247554	0.782353	0.534799	5'UTR	Hypermethylated
cg24012880	TSPAN18	NM_130783	tetraspanin 18	0.00291403	0.0442236	0.253714	0.728422	0.474709	5'UTR	Hypermethylated
cg13178361	UAP1	NM_003115	UDP-N-acteylglucosamine pyrophosphorylase 1	0.00182978	0.0426547	0.270834	0.807811	0.536977	5'UTR	Hypermethylated
cg02309841	VGLL4	NM_014667	vestigial like 4 (Drosophila)	0.00111458	0.0426547	0.23589	0.734552	0.498661	5'UTR	Hypermethylated
cg26313511	ZNF148	NM_021964	zinc finger protein 148	0.00363662	0.045968	0.226604	0.719844	0.49324	5'UTR	Hypermethylated
cg04272820	THRA	NM_003250/NM_199334	thyroid hormone receptor, alpha (erythroblastic leukemia viral (v-erb-a) oncogene homolog, avian)	0.00291403	0.0442236	0.212075	0.703237	0.491162	5'UTR	Hypermethylated
cg18463686	CLEC5A	NM_013252	C-type lectin domain family 5, member A	0.00182978	0.0426547	0.227705	0.731519	0.503814	5'UTR/1stExon	Hypermethylated
cg26701826	SGMS2	NM_001136258/NM_152621/NM_001136257	sphingomyelin synthase 2	0.00363662	0.045968	0.220203	0.682869	0.462666	5'UTR/1stExon	Hypermethylated
cg10471548	RIOK1	NM_031480/NM_153005	RIO kinase 1 (yeast)	0.00291403	0.0442236	0.238802	0.734144	0.495342	5'UTR/1stExon/Gene Body	Hypermethylated
cg07375836	ACACA	NM_198834/NM_198839	acetyl-Coenzyme A carboxylase alpha	0.00451305	0.048697	0.242422	0.58689	0.344468	5'UTR/Gene Body	Hypermethylated
cg20732703	GRB10	NM_001001550/NM_001001555/NM_001001549/NM_005311	growth factor receptor-bound protein 10	0.000857939	0.0426547	0.220363	0.656946	0.436583	5'UTR/Gene Body	Hypermethylated
cg22528270	PRKAG2	NM_001040633/NM_016203	protein kinase, AMP-activated, gamma 2 non-catalytic subunit	0.00451305	0.048697	0.20817	0.689346	0.481176	5'UTR/Gene Body	Hypermethylated
cg17023856	PRKCZ	NM_001033581/NM_001033582/NM_002744	protein kinase C, zeta	0.00363662	0.045968	0.227643	0.742661	0.515018	5'UTR/Gene Body	Hypermethylated
cg08930843	ZNF438	NM_001143769/NM_001143768/NM_182755/NM_001143767/NM_001143770/NM_001143766/NM_001143771/NR_026560	zinc finger protein 438	0.00291403	0.0442236	0.207863	0.711267	0.503404	5'UTR/Gene Body	Hypermethylated
cg03330678	SEPT9	NM_006640/NM_001113492/NM_001113491/NM_006640	septin 9	0.00231643	0.0430677	0.201478	0.628071	0.426593	5'UTR/Gene Body/1stExon	Hypermethylated
cg25784280	DTNA	NM_001128175/NM_001392/NM_032979/NM_032975/NM_032978	dystrobrevin, alpha	0.00291403	0.0442236	0.212321	0.70443	0.492109	5'UTR/TSS1500	Hypermethylated
cg26647135	PILRB	NM_175047/NM_178238/NM_013440	paired immunoglobin-like type 2 receptor beta	0.00363662	0.045968	0.208183	0.820202	0.612019	5'UTR/TSS1500	Hypermethylated
cg19356022	SHC1	NM_003029/NM_001130041/NM_001130040/NM_183001	SHC (Src homology 2 domain containing) transforming protein 1	0.00451305	0.048697	0.204366	0.704723	0.500357	5'UTR/TSS1500	Hypermethylated
cg18503912	FXYD1	NM_021902/NM_005031	FXYD domain containing ion transport regulator 1	0.00231643	0.0430677	0.236035	0.6895	0.453465	5'UTR/TSS200	Hypermethylated
cg06743610	FXYD1	NM_021902/NM_005031	FXYD domain containing ion transport regulator 1	0.00451305	0.048697	0.238645	0.668594	0.42995	5'UTR/TSS200	Hypermethylated
cg15167202	SYNPO	NM_001166208/NM_001166209	synaptopodin	0.00231643	0.0430677	0.209629	0.760836	0.551207	5'UTR/TSS200	Hypermethylated
cg20814202	AATK	NM_001080395	apoptosis-associated tyrosine kinase	0.00451305	0.048697	0.220612	0.754046	0.533434	Gene Body	Hypermethylated
cg13618516	AATK	NM_001080395	apoptosis-associated tyrosine kinase	0.00363662	0.045968	0.236284	0.7888	0.552516	Gene Body	Hypermethylated
cg26783127	AATK	NM_001080395	apoptosis-associated tyrosine kinase	0.00363662	0.045968	0.244633	0.750349	0.505716	Gene Body	Hypermethylated
cg23334433	AATK	NM_001080395	apoptosis-associated tyrosine kinase	0.00182978	0.0426547	0.259695	0.761562	0.501867	Gene Body	Hypermethylated
cg01332683	ABCC1	NM_004996/NM_019862/NM_019898/NM_019899/NM_019900	ATP-binding cassette, sub-family C (CFTR/MRP), member 1	0.00363662	0.045968	0.205802	0.652471	0.446669	Gene Body	Hypermethylated
cg20203469	ACAD8	NM_014384	acyl-Coenzyme A dehydrogenase family, member 8	0.000857939	0.0426547	0.222654	0.865386	0.642732	Gene Body	Hypermethylated
cg19037107	ACAD8	NM_014384	acyl-Coenzyme A dehydrogenase family, member 8	0.00182978	0.0426547	0.238566	0.855023	0.616457	Gene Body	Hypermethylated
cg01692842	ACAD8	NM_014384	acyl-Coenzyme A dehydrogenase family, member 8	0.00291403	0.0442236	0.251127	0.816934	0.565808	Gene Body	Hypermethylated
cg08324090	ACAP1	NM_014716	ArfGAP with coiled-coil, ankyrin repeat and PH domains 1	0.00111458	0.0426547	0.208147	0.79314	0.584993	Gene Body	Hypermethylated
cg16502747	ACIN1	NM_001164814/NM_001164815/NM_001164816/NM_001164817/NM_014977	apoptotic chromatin condensation inducer 1	0.00182978	0.0426547	0.232001	0.692341	0.46034	Gene Body	Hypermethylated
cg18038894	ACSF2	NM_025149	acyl-CoA synthetase family member 2	0.00231643	0.0430677	0.227217	0.771877	0.54466	Gene Body	Hypermethylated
cg26831416	ACTN4	NM_004924	actinin, alpha 4	0.00451305	0.048697	0.205185	0.687354	0.482169	Gene Body	Hypermethylated
cg23210971	AFF1	NM_001166693/NM_005935	AF4/FMR2 family, member 1	0.00182978	0.0426547	0.247396	0.816931	0.569536	Gene Body	Hypermethylated
cg01400750	ANAPC10	NM_014885	anaphase promoting complex subunit 10	0.00143261	0.0426547	0.232561	0.721045	0.488483	Gene Body	Hypermethylated
cg02052762	ANKFY1	NM_016376	ankyrin repeat and FYVE domain containing 1	0.00291403	0.0442236	0.232767	0.768733	0.535966	Gene Body	Hypermethylated
cg13468144	ANKFY1	NM_016376	ankyrin repeat and FYVE domain containing 1	0.00291403	0.0442236	0.24849	0.821087	0.572597	Gene Body	Hypermethylated
cg24786875	ANKRD32	NM_032290	ankyrin repeat domain 32	0.00143261	0.0426547	0.22346	0.745967	0.522508	Gene Body	Hypermethylated
cg11478024	ANKS1A	NM_015245	ankyrin repeat and sterile alpha motif domain containing 1A	0.00363662	0.045968	0.258478	0.798468	0.53999	Gene Body	Hypermethylated
cg08248297	AP1M1	NM_001130524/NM_032493	adaptor-related protein complex 1, mu 1 subunit	0.00231643	0.0430677	0.206979	0.82267	0.615691	Gene Body	Hypermethylated
cg14249174	ARFIP1	NM_001025593/NM_001025595/NM_014447	ADP-ribosylation factor interacting protein 1	0.000656027	0.0426547	0.23448	0.847247	0.612768	Gene Body	Hypermethylated
cg12058385	ARHGAP15	NM_018460	Rho GTPase activating protein 15	0.00231643	0.0430677	0.200926	0.821415	0.620489	Gene Body	Hypermethylated
cg20760057	ARHGAP18	NM_033515	Rho GTPase activating protein 18	0.00231643	0.0430677	0.235341	0.716499	0.481158	Gene Body	Hypermethylated
cg01607321	ARHGEF10	NM_014629	Rho guanine nucleotide exchange factor (GEF) 10	0.00231643	0.0430677	0.200098	0.722519	0.522421	Gene Body	Hypermethylated
cg22062741	ARHGEF10	NM_014629	Rho guanine nucleotide exchange factor (GEF) 10	0.00363662	0.045968	0.225134	0.767949	0.542815	Gene Body	Hypermethylated
cg16451527	ARHGEF3	NM_001128615	Rho guanine nucleotide exchange factor (GEF) 3	0.000656027	0.0426547	0.240265	0.78975	0.549485	Gene Body	Hypermethylated
cg07379703	ARSB	NM_000046/NM_198709	arylsulfatase B	0.00291403	0.0442236	0.212498	0.792156	0.579658	Gene Body	Hypermethylated
cg05928849	ASAM	NM_024769	adipocyte-specific adhesion molecule	0.00291403	0.0442236	0.214708	0.696327	0.481619	Gene Body	Hypermethylated
cg27627524	ASAP1	NM_018482	ArfGAP with SH3 domain, ankyrin repeat and PH domain 1	0.00231643	0.0430677	0.22033	0.647184	0.426853	Gene Body	Hypermethylated
cg13622546	ASB6	NM_017873/NM_177999	ankyrin repeat and SOCS box-containing 6	0.00182978	0.0426547	0.201764	0.804143	0.602378	Gene Body	Hypermethylated
cg03998264	ATF7	NM_001130059/NM_001130060/NM_006856	activating transcription factor 7	0.00143261	0.0426547	0.244235	0.70269	0.458455	Gene Body	Hypermethylated
cg16778107	AXIN1	NM_003502/NM_181050	axin 1	0.000857939	0.0426547	0.209544	0.70372	0.494177	Gene Body	Hypermethylated
cg24165638	AZU1	NM_001700	azurocidin 1	0.00231643	0.0430677	0.208458	0.791957	0.583498	Gene Body	Hypermethylated
cg11054816	BACE1	NM_012104/NM_138971/NM_138972/NM_138973	beta-site APP-cleaving enzyme 1	0.000857939	0.0426547	0.254089	0.736167	0.482078	Gene Body	Hypermethylated
cg25043129	BAIAP2	NM_001144888/NM_006340/NM_017450/NM_017451	BAI1-associated protein 2	0.00182978	0.0426547	0.225839	0.783423	0.557583	Gene Body	Hypermethylated
cg05597945	BANP	NM_017869/NM_079837	BTG3 associated nuclear protein	0.000201172	0.0426547	0.203877	0.572357	0.36848	Gene Body	Hypermethylated
cg14296561	BIRC3	NM_001165/NM_182962	baculoviral IAP repeat-containing 3	0.00182978	0.0426547	0.22747	0.772419	0.544949	Gene Body	Hypermethylated
cg05057534	BRE	NM_004899/NM_199191/NM_199192/NM_199193/NM_199194	brain and reproductive organ-expressed (TNFRSF1A modulator)	0.00363662	0.045968	0.21159	0.724585	0.512995	Gene Body	Hypermethylated
cg19676553	BRF1	NM_001519	BRF1 homolog, subunit of RNA polymerase III transcription initiation factor IIIB (S. cerevisiae)	0.00291403	0.0442236	0.22943	0.790456	0.561025	Gene Body	Hypermethylated
cg01655008	C14orf109	NM_001098621/NM_015676	chromosome 14 open reading frame 109	0.00182978	0.0426547	0.222991	0.820958	0.597967	Gene Body	Hypermethylated
cg25140190	C18orf1	NM_001003674/NM_001003675/NM_004338/NM_181481/NM_181482/NM_181483	chromosome 18 open reading frame 1	0.00451305	0.048697	0.211577	0.685309	0.473732	Gene Body	Hypermethylated
cg19389293	C18orf1	NM_001003674/NM_001003675/NM_004338/NM_181481/NM_181482/NM_181483	chromosome 18 open reading frame 1	0.00037128	0.0426547	0.216509	0.578474	0.361964	Gene Body	Hypermethylated
cg20661985	C20orf3	NM_020531	chromosome 20 open reading frame 3	0.00451305	0.048697	0.209144	0.786317	0.577173	Gene Body	Hypermethylated
cg11908131	C2orf40	NM_032411	chromosome 2 open reading frame 40	0.00451305	0.048697	0.225705	0.818134	0.592429	Gene Body	Hypermethylated
cg20780105	C5orf43	NM_001048249	chromosome 5 open reading frame 43	0.00451305	0.048697	0.217842	0.734462	0.51662	Gene Body	Hypermethylated
cg21762728	C6orf70	NM_018341	chromosome 6 open reading frame 70	0.00182978	0.0426547	0.241184	0.842572	0.601387	Gene Body	Hypermethylated
cg21216258	CACNA1B	NM_000718	calcium channel, voltage-dependent, L type, alpha 1B subunit	0.00143261	0.0426547	0.216766	0.729443	0.512677	Gene Body	Hypermethylated
cg16728539	CACNA1C	NM_000719/NM_001129827/NM_001129829/NM_001129830/NM_001129831/NM_001129832/NM_001129833/NM_001129834/NM_001129835/NM_001129836/NM_001129837/NM_001129838/NM_001129839/NM_001129840/NM_001129841/NM_001129842/NM_001129843/NM_001129844/NM_001129846/NM_001167623/NM_001167624/NM_001167625	calcium channel, voltage-dependent, L type, alpha 1C subunit	0.00451305	0.048697	0.20447	0.696458	0.491987	Gene Body	Hypermethylated
cg04334723	CALR	NM_004343	calreticulin	0.00291403	0.0442236	0.200544	0.659649	0.459105	Gene Body	Hypermethylated
cg25605731	CALR	NM_004343	calreticulin	0.00363662	0.045968	0.254772	0.745815	0.491043	Gene Body	Hypermethylated
cg02227879	CAMK2G	NM_001222/NM_172169/NM_172170/NM_172171/NM_172173	calcium/calmodulin-dependent protein kinase II gamma	0.00451305	0.048697	0.210998	0.725214	0.514216	Gene Body	Hypermethylated
cg14985891	CASQ2	NM_001232	calsequestrin 2 (cardiac muscle)	0.00231643	0.0430677	0.232207	0.760663	0.528456	Gene Body	Hypermethylated
cg08688659	CD44	NM_000610/NM_001001389/NM_001001390/NM_001001391/NM_001001392	CD44 molecule (Indian blood group)	0.00451305	0.048697	0.219118	0.755216	0.536098	Gene Body	Hypermethylated
cg25664938	CDGAP	NM_020754	Cdc42 GTPase-activating protein	0.000857939	0.0426547	0.229984	0.782737	0.552753	Gene Body	Hypermethylated
cg19429405	CDH23	NM_022124	cadherin-like 23	0.00231643	0.0430677	0.200455	0.711394	0.510939	Gene Body	Hypermethylated
cg13623290	CDYL	NM_004824/NR_026590	chromodomain protein, Y-like	0.00111458	0.0426547	0.239535	0.830587	0.591052	Gene Body	Hypermethylated
cg23181133	CEACAM3	NM_001815	carcinoembryonic antigen-related cell adhesion molecule 3	0.00037128	0.0426547	0.202917	0.760218	0.557301	Gene Body	Hypermethylated
cg11070172	CEBPE	NM_001805	CCAAT/enhancer binding protein (C/EBP), epsilon	0.000656027	0.0426547	0.205375	0.78942	0.584045	Gene Body	Hypermethylated
cg05971678	CHST15	NM_015892	carbohydrate (N-acetylgalactosamine 4-sulfate 6-O) sulfotransferase 15	0.00231643	0.0430677	0.241214	0.804081	0.562867	Gene Body	Hypermethylated
cg18502618	COL18A1	NM_030582/NM_130444/NM_130445	collagen, type XVIII, alpha 1	0.00143261	0.0426547	0.207391	0.848441	0.64105	Gene Body	Hypermethylated
cg08760493	COL25A1	NM_032518/NM_198721	collagen, type XXV, alpha 1	0.00363662	0.045968	0.213221	0.690497	0.477275	Gene Body	Hypermethylated
cg19405329	COPS2	NM_001143887/NM_004236	COP9 constitutive photomorphogenic homolog subunit 2 (Arabidopsis)	0.00291403	0.0442236	0.207374	0.777971	0.570597	Gene Body	Hypermethylated
cg08036492	COX10	NM_001303	COX10 homolog, cytochrome c oxidase assembly protein, heme A: farnesyltransferase (yeast)	0.00291403	0.0442236	0.256309	0.766289	0.509979	Gene Body	Hypermethylated
cg25739938	CPSF3	NM_016207	cleavage and polyadenylation specific factor 3, 73kDa	0.00143261	0.0426547	0.27853	0.835659	0.557128	Gene Body	Hypermethylated
cg16268734	CS	NM_004077	citrate synthase	0.00182978	0.0426547	0.205486	0.772674	0.567188	Gene Body	Hypermethylated
cg01474011	CUL3	NM_003590	cullin 3	0.00291403	0.0442236	0.221567	0.735981	0.514413	Gene Body	Hypermethylated
cg15228694	CYB5R2	NM_016229	cytochrome b5 reductase 2	0.000495534	0.0426547	0.246606	0.768297	0.521691	Gene Body	Hypermethylated
cg10133935	DAZAP1	NM_018959/NM_170711	DAZ associated protein 1	0.00182978	0.0426547	0.228371	0.840168	0.611797	Gene Body	Hypermethylated
cg08413427	DBF4B	NM_145663	DBF4 homolog B (S. cerevisiae)	0.00143261	0.0426547	0.214139	0.73948	0.52534	Gene Body	Hypermethylated
cg11014468	DCP1A	NM_018403	DCP1 decapping enzyme homolog A (S. cerevisiae)	0.00182978	0.0426547	0.267438	0.833121	0.565682	Gene Body	Hypermethylated
cg07079231	DNAH3	NM_017539	dynein, axonemal, heavy chain 3	0.00231643	0.0430677	0.230614	0.843909	0.613294	Gene Body	Hypermethylated
cg06654079	DNAH3	NM_017539	dynein, axonemal, heavy chain 3	0.00291403	0.0442236	0.242868	0.67767	0.434802	Gene Body	Hypermethylated
cg17591816	DNM3	NM_001136127/NM_015569	dynamin 3	0.00111458	0.0426547	0.235379	0.790024	0.554645	Gene Body	Hypermethylated
cg25472296	DOCK1	NM_001380	dedicator of cytokinesis 1	0.00451305	0.048697	0.203002	0.810816	0.607814	Gene Body	Hypermethylated
cg27591502	DOCK2	NM_004946	dedicator of cytokinesis 2	0.00363662	0.045968	0.219017	0.789512	0.570495	Gene Body	Hypermethylated
cg27185978	DOCK5	NM_024940	dedicator of cytokinesis 5	0.00291403	0.0442236	0.219972	0.745577	0.525605	Gene Body	Hypermethylated
cg04205769	DPH5	NM_001077394/NM_001077395/NM_015958	DPH5 homolog (S. cerevisiae)	0.00363662	0.045968	0.232501	0.773728	0.541227	Gene Body	Hypermethylated
cg07472373	DRGX	NM_001080520	dorsal root ganglia homeobox	0.00363662	0.045968	0.24813	0.801896	0.553766	Gene Body	Hypermethylated
cg08628635	E2F3	NM_001949	E2F transcription factor 3	0.00451305	0.048697	0.235859	0.756928	0.52107	Gene Body	Hypermethylated
cg10028625	ECT2	NM_018098	epithelial cell transforming sequence 2 oncogene	0.00182978	0.0426547	0.243443	0.821627	0.578185	Gene Body	Hypermethylated
cg15086439	EDARADD	NM_080738/NM_145861	EDAR-associated death domain	0.00143261	0.0426547	0.262946	0.793193	0.530247	Gene Body	Hypermethylated
cg25448856	EEA1	NM_003566	early endosome antigen 1	0.00231643	0.0430677	0.223156	0.814082	0.590926	Gene Body	Hypermethylated
cg08078028	EIF3A	NM_003750	eukaryotic translation initiation factor 3, subunit A	0.00182978	0.0426547	0.22776	0.827488	0.599727	Gene Body	Hypermethylated
cg23189692	EIF4G1	NM_004953/NM_182917/NM_198241/NM_198242/NM_198244	eukaryotic translation initiation factor 4 gamma, 1	0.00451305	0.048697	0.258051	0.715464	0.457413	Gene Body	Hypermethylated
cg16998950	ELL2	NM_012081	elongation factor, RNA polymerase II, 2	0.00451305	0.048697	0.229806	0.785993	0.556188	Gene Body	Hypermethylated
cg01119452	ELMO1	NM_014800	engulfment and cell motility 1	0.00231643	0.0430677	0.204297	0.641888	0.437591	Gene Body	Hypermethylated
cg05642546	ELMO1	NM_014800	engulfment and cell motility 1	0.00291403	0.0442236	0.247632	0.685968	0.438336	Gene Body	Hypermethylated
cg14377681	ERBB2	NM_001005862/NM_004448	v-erb-b2 erythroblastic leukemia viral oncogene homolog 2, neuro/glioblastoma derived oncogene homolog (avian)	0.00291403	0.0442236	0.232598	0.700722	0.468124	Gene Body	Hypermethylated
cg25656283	ERCC6	NM_000124	excision repair cross-complementing rodent repair deficiency, complementation group 6	0.00111458	0.0426547	0.208023	0.826715	0.618692	Gene Body	Hypermethylated
cg07496207	ERGIC1	NM_001031711	endoplasmic reticulum-golgi intermediate compartment (ERGIC) 1	0.00143261	0.0426547	0.278407	0.76053	0.482123	Gene Body	Hypermethylated
cg00168694	ETS2	NM_005239	v-ets erythroblastosis virus E26 oncogene homolog 2 (avian)	0.00231643	0.0430677	0.252084	0.740495	0.488411	Gene Body	Hypermethylated
cg13618969	FAM125B	NM_033446	family with sequence similarity 125, member B	0.00111458	0.0426547	0.215486	0.859467	0.643982	Gene Body	Hypermethylated
cg21515785	FAM174A	NM_198507	family with sequence similarity 174, member A	0.00231643	0.0430677	0.218177	0.714256	0.496079	Gene Body	Hypermethylated
cg26434370	FAM18A	NM_001079512	family with sequence similarity 18, member A	0.00363662	0.045968	0.233846	0.740973	0.507128	Gene Body	Hypermethylated
cg11554295	FBXL18	NM_024963	F-box and leucine-rich repeat protein 18	0.00291403	0.0442236	0.201959	0.723852	0.521893	Gene Body	Hypermethylated
cg04682905	FBXL18	NM_024963	F-box and leucine-rich repeat protein 18	0.00363662	0.045968	0.205232	0.750285	0.545052	Gene Body	Hypermethylated
cg10220544	FGGY	NM_001113411/NM_018291	FGGY carbohydrate kinase domain containing	0.00291403	0.0442236	0.229976	0.650528	0.420552	Gene Body	Hypermethylated
cg20227511	FLT3	NM_004119	fms-related tyrosine kinase 3	0.00143261	0.0426547	0.213376	0.793905	0.580529	Gene Body	Hypermethylated
cg04572930	FOXK1	NM_001037165	forkhead box K1	0.00182978	0.0426547	0.20482	0.756523	0.551703	Gene Body	Hypermethylated
cg08173709	FOXP1	NM_032682	forkhead box P1	0.00143261	0.0426547	0.201013	0.834366	0.633353	Gene Body	Hypermethylated
cg15739581	GALNT3	NM_004482	UDP-N-acetyl-alpha-D-galactosamine:polypeptide N-acetylgalactosaminyltransferase 3 (GalNAc-T3)	0.00363662	0.045968	0.240655	0.757508	0.516853	Gene Body	Hypermethylated
cg01402255	GATAD2B	NM_020699	GATA zinc finger domain containing 2B	0.00231643	0.0430677	0.244104	0.70787	0.463767	Gene Body	Hypermethylated
cg22713444	GNRHR2	NR_002328	gonadotropin-releasing hormone (type 2) receptor 2	0.00451305	0.048697	0.248468	0.741836	0.493368	Gene Body	Hypermethylated
cg14511782	GPR85	NM_018970/NM_001146267/NM_001146266/NM_001146265	G protein-coupled receptor 85	0.00111458	0.0426547	0.247279	0.667114	0.419834	Gene Body	Hypermethylated
cg22226592	GPSM2	NM_013296	G-protein signaling modulator 2 (AGS3-like, C. elegans)	0.00451305	0.048697	0.2098	0.791075	0.581275	Gene Body	Hypermethylated
cg15015109	HELZ	NM_014877	helicase with zinc finger	0.00143261	0.0426547	0.224202	0.725841	0.501639	Gene Body	Hypermethylated
cg08351131	HEXIM2	NM_144608	hexamthylene bis-acetamide inducible 2	0.00231643	0.0430677	0.207921	0.661835	0.453915	Gene Body	Hypermethylated
cg25444339	HIP1	NM_005338	huntingtin interacting protein 1	0.00363662	0.045968	0.204912	0.643819	0.438907	Gene Body	Hypermethylated
cg25600606	HIPK3	NM_001048200/NM_005734	homeodomain interacting protein kinase 3	0.00111458	0.0426547	0.252411	0.85761	0.605199	Gene Body	Hypermethylated
cg05501357	HIPK3	NM_001048200/NM_005734	homeodomain interacting protein kinase 3	0.00231643	0.0430677	0.272055	0.79358	0.521525	Gene Body	Hypermethylated
cg21578596	HLA-DMB	NM_002118	major histocompatibility complex, class II, DM beta	0.00363662	0.045968	0.203287	0.594001	0.390714	Gene Body	Hypermethylated
cg21696012	HMGCL	NM_000191/NM_001166059	3-hydroxymethyl-3-methylglutaryl-Coenzyme A lyase	0.00182978	0.0426547	0.271226	0.732983	0.461756	Gene Body	Hypermethylated
cg22840076	HNRNPUL1	NM_007040/NM_144732	heterogeneous nuclear ribonucleoprotein U-like 1	0.00182978	0.0426547	0.258514	0.793131	0.534617	Gene Body	Hypermethylated
cg11313468	HNRNPUL1	NM_007040/NM_144732	heterogeneous nuclear ribonucleoprotein U-like 1	0.00143261	0.0426547	0.289993	0.777466	0.487472	Gene Body	Hypermethylated
cg06474225	HTRA1	NM_002775	HtrA serine peptidase 1	0.00182978	0.0426547	0.235385	0.652382	0.416997	Gene Body	Hypermethylated
cg06392753	IL1R1	NM_000877	interleukin 1 receptor, type I	0.000857939	0.0426547	0.265688	0.683938	0.41825	Gene Body	Hypermethylated
cg07363330	IL31RA	NM_139017	interleukin 31 receptor A	0.00231643	0.0430677	0.217592	0.69056	0.472968	Gene Body	Hypermethylated
cg23828301	IL5RA	NM_000564/NM_175726	interleukin 5 receptor, alpha	0.000656027	0.0426547	0.215378	0.71827	0.502891	Gene Body	Hypermethylated
cg01040749	INPP5A	NM_005539	inositol polyphosphate-5-phosphatase, 40kDa	0.00111458	0.0426547	0.232305	0.859056	0.626751	Gene Body	Hypermethylated
cg09163720	INPP5A	NM_005539	inositol polyphosphate-5-phosphatase, 40kDa	0.000656027	0.0426547	0.249298	0.821263	0.571965	Gene Body	Hypermethylated
cg26776551	INTS6	NM_001039937/NM_012141	integrator complex subunit 6	0.00291403	0.0442236	0.229361	0.690025	0.460664	Gene Body	Hypermethylated
cg21792134	IQCB1	NM_001023570/NM_001023571	IQ motif containing B1	0.00291403	0.0442236	0.209316	0.871405	0.662089	Gene Body	Hypermethylated
cg06758539	IQGAP2	NM_006633	IQ motif containing GTPase activating protein 2	0.00143261	0.0426547	0.242362	0.788158	0.545796	Gene Body	Hypermethylated
cg13071069	IQSEC1	NM_001134382/NM_014869	IQ motif and Sec7 domain 1	0.00291403	0.0442236	0.211694	0.667105	0.455411	Gene Body	Hypermethylated
cg25338454	ITPR2	NM_002223	inositol 1,4,5-triphosphate receptor, type 2	0.00143261	0.0426547	0.212363	0.846234	0.633871	Gene Body	Hypermethylated
cg05255811	KCNK5	NM_003740	potassium channel, subfamily K, member 5	0.00111458	0.0426547	0.206051	0.716444	0.510393	Gene Body	Hypermethylated
cg26780042	KDELR2	NM_001100603/NM_006854	KDEL (Lys-Asp-Glu-Leu) endoplasmic reticulum protein retention receptor 2	0.00182978	0.0426547	0.201514	0.730606	0.529092	Gene Body	Hypermethylated
cg25199552	KDM1A	NM_001009999/NM_015013	lysine (K)-specific demethylase 1	0.00291403	0.0442236	0.233944	0.770814	0.53687	Gene Body	Hypermethylated
cg24880665	KDM5B	NM_006618	lysine (K)-specific demethylase 5B	0.000656027	0.0426547	0.223433	0.74871	0.525277	Gene Body	Hypermethylated
cg16396191	KIAA0564	NM_015058	KIAA0564	0.000857939	0.0426547	0.264906	0.832822	0.567917	Gene Body	Hypermethylated
cg11721610	KIF14	NM_014875	kinesin family member 14	0.00291403	0.0442236	0.212178	0.552822	0.340645	Gene Body	Hypermethylated
cg18535415	KIF21B	NM_017596	kinesin family member 21B	0.000656027	0.0426547	0.226051	0.689383	0.463331	Gene Body	Hypermethylated
cg07561747	KIF21B	NM_017596	kinesin family member 21B	0.00182978	0.0426547	0.25146	0.754932	0.503472	Gene Body	Hypermethylated
cg26184474	KIF2A	NM_001098511/NM_004520	kinesin heavy chain member 2A	0.00231643	0.0430677	0.235306	0.779652	0.544346	Gene Body	Hypermethylated
cg27416489	KIF5C	NM_004522	kinesin family member 5C	0.00231643	0.0430677	0.218	0.825529	0.607529	Gene Body	Hypermethylated
cg05008854	KIN	NM_012311	KIN, antigenic determinant of recA protein homolog (mouse)	0.00182978	0.0426547	0.26569	0.770438	0.504748	Gene Body	Hypermethylated
cg14281591	KLF5	NM_001730	Kruppel-like factor 5 (intestinal)	0.00231643	0.0430677	0.208501	0.802552	0.594052	Gene Body	Hypermethylated
cg04747180	KLHL5	NM_001007075/NM_001171654/NM_015990/NM_199039	kelch-like 5 (Drosophila)	0.00231643	0.0430677	0.25965	0.751607	0.491957	Gene Body	Hypermethylated
cg22074114	KY	NM_178554	kyphoscoliosis peptidase	0.00363662	0.045968	0.202315	0.733827	0.531512	Gene Body	Hypermethylated
cg10447327	LANCL1	NM_001136574/NM_001136575/NM_006055	LanC lantibiotic synthetase component C-like 1 (bacterial)	0.00291403	0.0442236	0.264971	0.733078	0.468107	Gene Body	Hypermethylated
cg05931497	LARP4B	NM_015155	La ribonucleoprotein domain family, member 4B	0.00182978	0.0426547	0.205773	0.527169	0.321396	Gene Body	Hypermethylated
cg24827600	LASS6	NM_203463	LAG1 homolog, ceramide synthase 6	0.000201172	0.0426547	0.261251	0.807352	0.546102	Gene Body	Hypermethylated
cg16964946	LGR4	NM_018490	leucine-rich repeat-containing G protein-coupled receptor 4	0.00182978	0.0426547	0.258445	0.809853	0.551408	Gene Body	Hypermethylated
cg25437886	LIMD1	NM_014240	LIM domains containing 1	0.00363662	0.045968	0.249335	0.777567	0.528231	Gene Body	Hypermethylated
cg07516556	LPCAT1	NM_024830	lysophosphatidylcholine acyltransferase 1	0.00182978	0.0426547	0.245056	0.748815	0.503759	Gene Body	Hypermethylated
cg24011073	LPIN1	NM_145693	lipin 1	0.000857939	0.0426547	0.215338	0.566616	0.351278	Gene Body	Hypermethylated
cg25853622	LPP	NM_001167671/NM_001167672/NM_005578	LIM domain containing preferred translocation partner in lipoma	0.00182978	0.0426547	0.202475	0.652048	0.449572	Gene Body	Hypermethylated
cg06739107	LPP	NM_001167671/NM_001167672/NM_005578	LIM domain containing preferred translocation partner in lipoma	0.00451305	0.048697	0.251872	0.762314	0.510442	Gene Body	Hypermethylated
cg10233454	LRP1	NM_002332	low density lipoprotein-related protein 1 (alpha-2-macroglobulin receptor)	0.000857939	0.0426547	0.208388	0.6704	0.462012	Gene Body	Hypermethylated
cg12016746	LRP5	NM_002335	low density lipoprotein receptor-related protein 5	0.00451305	0.048697	0.214659	0.706059	0.4914	Gene Body	Hypermethylated
cg16291589	LRRN4	NM_152611	leucine rich repeat neuronal 4	0.00182978	0.0426547	0.221606	0.843688	0.622081	Gene Body	Hypermethylated
cg12376829	MAD1L1	NM_001013836/NM_001013837/NM_003550	MAD1 mitotic arrest deficient-like 1 (yeast)	0.000656027	0.0426547	0.201114	0.858958	0.657844	Gene Body	Hypermethylated
cg02185182	MAD1L1	NM_001013836/NM_001013837/NM_003550	MAD1 mitotic arrest deficient-like 1 (yeast)	0.00182978	0.0426547	0.230725	0.732333	0.501607	Gene Body	Hypermethylated
cg18542546	MAD1L1	NM_001013836/NM_001013837/NM_003550	MAD1 mitotic arrest deficient-like 1 (yeast)	0.00451305	0.048697	0.23823	0.785398	0.547167	Gene Body	Hypermethylated
cg01406317	Magmas	NM_016069	mitochondria-associated protein involved in granulocyte-macrophage colony-stimulating factor signal transduction	0.00231643	0.0430677	0.221119	0.726512	0.505393	Gene Body	Hypermethylated
cg13995774	MAML1	NM_014757	mastermind-like 1 (Drosophila)	0.00451305	0.048697	0.252334	0.718678	0.466345	Gene Body	Hypermethylated
cg03418002	MAML3	NM_018717	mastermind-like 3 (Drosophila)	0.00291403	0.0442236	0.255731	0.7874	0.53167	Gene Body	Hypermethylated
cg02193956	MANBA	NM_005908	mannosidase, beta A, lysosomal	0.00231643	0.0430677	0.221095	0.748581	0.527486	Gene Body	Hypermethylated
cg26814100	MAP7	NM_003980	microtubule-associated protein 7	0.00231643	0.0430677	0.203342	0.851498	0.648156	Gene Body	Hypermethylated
cg16145324	MAPK14	NM_001315/NM_139012/NM_139013/NM_139014	mitogen-activated protein kinase 14	0.00363662	0.045968	0.232039	0.796114	0.564075	Gene Body	Hypermethylated
cg25006077	MBNL1	NM_207295/NM_207293/NM_021038/NM_207292/NM_207296/NM_207297/NM_207294	muscleblind-like (Drosophila)	0.000857939	0.0426547	0.256291	0.84223	0.585939	Gene Body	Hypermethylated
cg00211174	MCM2	NM_004526	minichromosome maintenance complex component 2	0.00291403	0.0442236	0.244092	0.743363	0.499271	Gene Body	Hypermethylated
cg12678686	MCM2	NM_004526	minichromosome maintenance complex component 2	0.00182978	0.0426547	0.246395	0.770117	0.523722	Gene Body	Hypermethylated
cg24519108	MCPH1	NM_024596	microcephalin 1	0.00111458	0.0426547	0.208761	0.70127	0.492509	Gene Body	Hypermethylated
cg06486190	MDFIC	NM_001166345/NM_199072	MyoD family inhibitor domain containing	0.00182978	0.0426547	0.262402	0.7557	0.493299	Gene Body	Hypermethylated
cg01440934	MKNK1	NR_024174/NM_003684/NR_024176/NM_001135553/NM_198973	MAP kinase interacting serine/threonine kinase 1	0.00363662	0.045968	0.235863	0.759781	0.523918	Gene Body	Hypermethylated
cg06633438	MLLT1	NM_005934	myeloid/lymphoid or mixed-lineage leukemia (trithorax homolog, Drosophila); translocated to, 1	0.00143261	0.0426547	0.247233	0.690994	0.443762	Gene Body	Hypermethylated
cg12182708	MMS19	NM_022362	MMS19 nucleotide excision repair homolog (S. cerevisiae)	0.00451305	0.048697	0.215993	0.747512	0.531519	Gene Body	Hypermethylated
cg00789960	MNAT1	NM_002431	menage a trois homolog 1, cyclin H assembly factor (Xenopus laevis)	0.00291403	0.0442236	0.224092	0.848716	0.624624	Gene Body	Hypermethylated
cg05957730	MPHOSPH10	NM_005791	M-phase phosphoprotein 10 (U3 small nucleolar ribonucleoprotein)	0.00143261	0.0426547	0.216774	0.741359	0.524586	Gene Body	Hypermethylated
cg04266202	MPO	NM_000250	myeloperoxidase	0.00231643	0.0430677	0.207736	0.759374	0.551638	Gene Body	Hypermethylated
cg06966839	MSI2	NM_138962/NM_170721	musashi homolog 2 (Drosophila)	0.00182978	0.0426547	0.228676	0.74257	0.513893	Gene Body	Hypermethylated
cg15044453	MTHFD1L	NM_015440	methylenetetrahydrofolate dehydrogenase (NADP+ dependent) 1-like	0.00363662	0.045968	0.208693	0.798157	0.589465	Gene Body	Hypermethylated
cg03820688	MTIF2	NM_001005369/NM_002453	mitochondrial translational initiation factor 2	0.00111458	0.0426547	0.276386	0.819146	0.542761	Gene Body	Hypermethylated
cg09284275	MYH11	NM_001040113/NM_001040114/NM_002474/NM_022844	myosin, heavy chain 11, smooth muscle	0.00363662	0.045968	0.22865	0.700101	0.47145	Gene Body	Hypermethylated
cg00343906	NADK	NM_023018	NAD kinase	0.00363662	0.045968	0.220849	0.729375	0.508526	Gene Body	Hypermethylated
cg03146219	NADSYN1	NM_018161	NAD synthetase 1	0.00291403	0.0442236	0.268188	0.812148	0.54396	Gene Body	Hypermethylated
cg13059136	NAP1L4	NM_005969	nucleosome assembly protein 1-like 4	0.00111458	0.0426547	0.238575	0.828938	0.590363	Gene Body	Hypermethylated
cg03308839	NDE1	NM_001143979/NM_017668	nudE nuclear distribution gene E homolog 1 (A. nidulans)	0.00363662	0.045968	0.24658	0.718039	0.471459	Gene Body	Hypermethylated
cg04460364	NDEL1	NM_001025579/NM_030808	nudE nuclear distribution gene E homolog (A. nidulans)-like 1	0.00363662	0.045968	0.24394	0.801462	0.557522	Gene Body	Hypermethylated
cg11357013	NEO1	NM_002499	neogenin homolog 1 (chicken)	0.00363662	0.045968	0.211974	0.752038	0.540064	Gene Body	Hypermethylated
cg26837399	NID1	NM_002508	nidogen 1	0.00231643	0.0430677	0.246752	0.692874	0.446122	Gene Body	Hypermethylated
cg06059360	NKTR	NM_005385	natural killer-tumor recognition sequence	0.00182978	0.0426547	0.221916	0.828458	0.606542	Gene Body	Hypermethylated
cg05475440	NLK	NM_016231	nemo-like kinase	0.00451305	0.048697	0.217772	0.623858	0.406085	Gene Body	Hypermethylated
cg20241876	NOTCH4	NM_004557	Notch homolog 4 (Drosophila)	0.00231643	0.0430677	0.222778	0.697212	0.474434	Gene Body	Hypermethylated
cg12709880	NPC1	NM_000271	Niemann-Pick disease, type C1	0.000656027	0.0426547	0.270943	0.828038	0.557095	Gene Body	Hypermethylated
cg15520845	NUCKS1	NM_022731	nuclear casein kinase and cyclin-dependent kinase substrate 1	0.00182978	0.0426547	0.258408	0.848507	0.590099	Gene Body	Hypermethylated
cg06526020	NUDT3	NM_006703	nudix (nucleoside diphosphate linked moiety X)-type motif 3	0.00182978	0.0426547	0.254171	0.834995	0.580824	Gene Body	Hypermethylated
cg13048008	NUMA1	NM_006185	nuclear mitotic apparatus protein 1	0.00182978	0.0426547	0.209362	0.649433	0.440071	Gene Body	Hypermethylated
cg04430911	OSCP1	NM_145047/NM_206837	chromosome 1 open reading frame 102	0.00231643	0.0430677	0.240238	0.733187	0.492949	Gene Body	Hypermethylated
cg04855678	OSTalpha	NM_152672	organic solute transporter alpha	0.00182978	0.0426547	0.247489	0.731457	0.483969	Gene Body	Hypermethylated
cg27200257	P4HB	NM_000918	prolyl 4-hydroxylase, beta polypeptide	0.00182978	0.0426547	0.268344	0.728397	0.460053	Gene Body	Hypermethylated
cg18568335	PACS2	NM_001100913/NM_015197	phosphofurin acidic cluster sorting protein 2	0.00291403	0.0442236	0.234861	0.741505	0.506644	Gene Body	Hypermethylated
cg00832329	PACS2	NM_001100913/NM_015197	phosphofurin acidic cluster sorting protein 2	0.00182978	0.0426547	0.25727	0.742324	0.485054	Gene Body	Hypermethylated
cg18659081	PARVG	NM_001137606/NM_001137605/NM_022141	parvin, gamma	0.00231643	0.0430677	0.241526	0.735007	0.49348	Gene Body	Hypermethylated
cg25084760	PCCA	NM_001127692/NM_000282	propionyl Coenzyme A carboxylase, alpha polypeptide	0.00363662	0.045968	0.21744	0.747869	0.530429	Gene Body	Hypermethylated
cg21285555	PCMTD1	NM_052937	protein-L-isoaspartate (D-aspartate) O-methyltransferase domain containing 1	0.00231643	0.0430677	0.28529	0.762934	0.477645	Gene Body	Hypermethylated
cg13438337	PCSK5	NM_006200	proprotein convertase subtilisin/kexin type 5	0.00363662	0.045968	0.238859	0.796335	0.557476	Gene Body	Hypermethylated
cg18729704	PDCD11	NM_014976	programmed cell death 11	0.00143261	0.0426547	0.220791	0.774608	0.553817	Gene Body	Hypermethylated
cg09109411	PDE6A	NM_000440	phosphodiesterase 6A, cGMP-specific, rod, alpha	0.00451305	0.048697	0.218577	0.781558	0.562981	Gene Body	Hypermethylated
cg24690314	PHACTR2	NM_001100164/NM_001100166/NM_014721/NM_001100165	phosphatase and actin regulator 2	0.000656027	0.0426547	0.220689	0.821544	0.600854	Gene Body	Hypermethylated
cg04592811	PIGL	NM_004278	phosphatidylinositol glycan anchor biosynthesis, class L	0.00363662	0.045968	0.247688	0.720628	0.47294	Gene Body	Hypermethylated
cg24967811	PITPNM2	NM_020845	phosphatidylinositol transfer protein, membrane-associated 2	0.00143261	0.0426547	0.287039	0.731404	0.444365	Gene Body	Hypermethylated
cg26541218	PKD1L1	NM_138295	polycystic kidney disease 1 like 1	0.00182978	0.0426547	0.202164	0.655775	0.453611	Gene Body	Hypermethylated
cg09485853	PKM2	NM_002654/NM_182470/NM_182471	similar to Pyruvate kinase, isozymes M1/M2 (Pyruvate kinase muscle isozyme) (Cytosolic thyroid hormone-binding protein) (CTHBP) (THBP1); pyruvate kinase, muscle	0.000857939	0.0426547	0.203945	0.702661	0.498716	Gene Body	Hypermethylated
cg27340480	PLAUR	NM_001005376/NM_001005377/NM_002659	plasminogen activator, urokinase receptor	0.00451305	0.048697	0.274184	0.744462	0.470278	Gene Body	Hypermethylated
cg00859441	PLBD2	NM_001159727/NM_173542	phospholipase B domain containing 2	0.00182978	0.0426547	0.231719	0.788353	0.556634	Gene Body	Hypermethylated
cg00453717	POLD3	NM_006591	polymerase (DNA-directed), delta 3, accessory subunit	0.00291403	0.0442236	0.230306	0.748392	0.518087	Gene Body	Hypermethylated
cg01676795	POR	NM_000941	P450 (cytochrome) oxidoreductase	0.00143261	0.0426547	0.209507	0.857204	0.647697	Gene Body	Hypermethylated
cg23745290	PPA2	NM_006903/NM_176867/NM_001034191/NM_176869/NM_176866	pyrophosphatase (inorganic) 2	0.00182978	0.0426547	0.23702	0.793712	0.556692	Gene Body	Hypermethylated
cg25844590	PPFIBP2	NM_003621	PTPRF interacting protein, binding protein 2 (liprin beta 2)	0.000857939	0.0426547	0.205621	0.809707	0.604087	Gene Body	Hypermethylated
cg24906819	PRAGMIN	NM_001080826	homolog of rat pragma of Rnd2	0.00291403	0.0442236	0.248409	0.743466	0.495057	Gene Body	Hypermethylated
cg01058360	PRKAG2	NM_001040633/NM_016203	protein kinase, AMP-activated, gamma 2 non-catalytic subunit	0.00291403	0.0442236	0.216012	0.767435	0.551423	Gene Body	Hypermethylated
cg17791799	PROM1	NM_001145848/NM_001145850/NM_001145852/NM_001145849/NM_001145847/NM_006017/NM_001145851	prominin 1	0.00363662	0.045968	0.228142	0.816941	0.588799	Gene Body	Hypermethylated
cg22694271	PSRC1	NM_032636/NM_001032291/NM_001005290/NM_001032290	proline/serine-rich coiled-coil 1	0.00291403	0.0442236	0.217284	0.681603	0.464319	Gene Body	Hypermethylated
cg02307823	PTEN	NM_000314	phosphatase and tensin homolog; phosphatase and tensin homolog pseudogene 1	0.00451305	0.048697	0.228487	0.792957	0.56447	Gene Body	Hypermethylated
cg17932662	PTPN7	NM_002832/NM_080588	protein tyrosine phosphatase, non-receptor type 7	0.00182978	0.0426547	0.257124	0.763149	0.506025	Gene Body	Hypermethylated
cg07143125	PTPRJ	NM_001098503/NM_002843	protein tyrosine phosphatase, receptor type, J	0.00291403	0.0442236	0.212387	0.760883	0.548496	Gene Body	Hypermethylated
cg07401324	PTPRJ	NM_001098503/NM_002843	protein tyrosine phosphatase, receptor type, J	0.00143261	0.0426547	0.235441	0.76899	0.533549	Gene Body	Hypermethylated
cg15572396	PXK	NM_017771	PX domain containing serine/threonine kinase	0.00231643	0.0430677	0.214189	0.724578	0.51039	Gene Body	Hypermethylated
cg24175188	PXK	NM_017771	PX domain containing serine/threonine kinase	0.000201172	0.0426547	0.23667	0.776176	0.539506	Gene Body	Hypermethylated
cg23502204	RAB38	NM_022337	RAB38, member RAS oncogene family	0.00451305	0.048697	0.214059	0.822419	0.60836	Gene Body	Hypermethylated
cg04784315	RABGAP1	NM_012197	RAB GTPase activating protein 1	0.00231643	0.0430677	0.217443	0.735124	0.517681	Gene Body	Hypermethylated
cg13353550	RAPGEF3	NM_001098531/NM_001098532/NM_006105	Rap guanine nucleotide exchange factor (GEF) 3	0.00231643	0.0430677	0.201408	0.761928	0.56052	Gene Body	Hypermethylated
cg23815853	RAPGEF3	NM_001098531/NM_001098532/NM_006105	Rap guanine nucleotide exchange factor (GEF) 3	0.00291403	0.0442236	0.242482	0.783471	0.540989	Gene Body	Hypermethylated
cg10800346	RASA3	NM_007368	RAS p21 protein activator 3	0.00451305	0.048697	0.20077	0.743454	0.542684	Gene Body	Hypermethylated
cg06380691	RASA3	NM_007368	RAS p21 protein activator 3	0.00143261	0.0426547	0.252216	0.649767	0.397552	Gene Body	Hypermethylated
cg03126694	RB1	NM_000321	retinoblastoma 1	0.00182978	0.0426547	0.202709	0.596319	0.39361	Gene Body	Hypermethylated
cg04831327	RBM19	NM_001146698/NM_001146699/NM_016196	RNA binding motif protein 19	0.00291403	0.0442236	0.211513	0.782965	0.571453	Gene Body	Hypermethylated
cg05523906	RCC2	NM_001136204/NM_018715	regulator of chromosome condensation 2	0.00291403	0.0442236	0.206851	0.70387	0.497019	Gene Body	Hypermethylated
cg14543285	RCOR1	NM_015156	REST corepressor 1	0.00182978	0.0426547	0.21359	0.813133	0.599543	Gene Body	Hypermethylated
cg22400420	RGL1	NM_015149	ral guanine nucleotide dissociation stimulator-like 1	0.00143261	0.0426547	0.284307	0.777802	0.493495	Gene Body	Hypermethylated
cg00670915	RPL31	NM_001099693/NM_001098577/NM_000993	ribosomal protein L31	0.00291403	0.0442236	0.21631	0.727498	0.511188	Gene Body	Hypermethylated
cg11377047	RPS6KA1	NM_001006665/NM_002953	ribosomal protein S6 kinase, 90kDa, polypeptide 1	0.00291403	0.0442236	0.242966	0.65351	0.410544	Gene Body	Hypermethylated
cg08557970	RPS6KA2	NM_001006932/NM_021135	ribosomal protein S6 kinase, 90kDa, polypeptide 2	0.00291403	0.0442236	0.228886	0.726786	0.4979	Gene Body	Hypermethylated
cg11153071	RPTOR	NM_001163034/NM_020761	regulatory associated protein of MTOR, complex 1	0.00143261	0.0426547	0.203378	0.788958	0.58558	Gene Body	Hypermethylated
cg22386583	RPTOR	NM_001163034/NM_020761	regulatory associated protein of MTOR, complex 1	0.000857939	0.0426547	0.224501	0.769115	0.544614	Gene Body	Hypermethylated
cg01498832	RPTOR	NM_001163034/NM_020761	regulatory associated protein of MTOR, complex 1	0.00182978	0.0426547	0.231356	0.749461	0.518105	Gene Body	Hypermethylated
cg13413384	RXRA	NM_002957	retinoid X receptor, alpha	0.00231643	0.0430677	0.218446	0.734187	0.515741	Gene Body	Hypermethylated
cg13870520	SCARB2	NM_005506	scavenger receptor class B, member 2	0.00231643	0.0430677	0.223808	0.724131	0.500323	Gene Body	Hypermethylated
cg15029631	SCN8A	NM_014191	sodium channel, voltage gated, type VIII, alpha subunit	0.000656027	0.0426547	0.227149	0.795796	0.568647	Gene Body	Hypermethylated
cg13509702	SCRIB	NM_015356/NM_182706	scribbled homolog (Drosophila)	0.00111458	0.0426547	0.22504	0.712049	0.487009	Gene Body	Hypermethylated
cg08973191	SCRIB	NM_015356/NM_182706	scribbled homolog (Drosophila)	0.00111458	0.0426547	0.235388	0.841463	0.606075	Gene Body	Hypermethylated
cg14516183	SEC22A	NM_012430	SEC22 vesicle trafficking protein homolog A (S. cerevisiae)	0.00231643	0.0430677	0.244751	0.80416	0.559408	Gene Body	Hypermethylated
cg16640599	SEC24D	NM_014822	SEC24 family, member D (S. cerevisiae)	0.00291403	0.0442236	0.222683	0.730888	0.508205	Gene Body	Hypermethylated
cg13062455	SEL1L	NM_005065	sel-1 suppressor of lin-12-like (C. elegans)	0.000656027	0.0426547	0.247812	0.771793	0.523981	Gene Body	Hypermethylated
cg15312943	SERGEF	NM_012139	secretion regulating guanine nucleotide exchange factor	0.00363662	0.045968	0.223924	0.78517	0.561246	Gene Body	Hypermethylated
cg18854872	SF3B1	NM_001005526/NM_012433	splicing factor 3b, subunit 1, 155kDa	0.00231643	0.0430677	0.222736	0.750014	0.527278	Gene Body	Hypermethylated
cg21834463	SGK1	NM_001143676	serum/glucocorticoid regulated kinase 1	0.00182978	0.0426547	0.213051	0.738266	0.525215	Gene Body	Hypermethylated
cg17222829	SHANK2	NM_012309/NM_133266	SH3 and multiple ankyrin repeat domains 2	0.00143261	0.0426547	0.211666	0.661639	0.449973	Gene Body	Hypermethylated
cg08195176	SIK3	NM_025164	serine/threonine-protein kinase QSK	0.00182978	0.0426547	0.247823	0.808108	0.560284	Gene Body	Hypermethylated
cg25139649	SKI	NM_003036	v-ski sarcoma viral oncogene homolog (avian)	0.00451305	0.048697	0.204792	0.621228	0.416436	Gene Body	Hypermethylated
cg18997983	SLC12A7	NM_006598	solute carrier family 12 (potassium/chloride transporters), member 7	0.000656027	0.0426547	0.204472	0.668579	0.464108	Gene Body	Hypermethylated
cg26426488	SLC12A9	NM_020246	solute carrier family 12 (potassium/chloride transporters), member 9	0.00451305	0.048697	0.201223	0.552737	0.351514	Gene Body	Hypermethylated
cg19717347	SLC15A4	NM_145648	solute carrier family 15, member 4	0.00231643	0.0430677	0.239684	0.782769	0.543085	Gene Body	Hypermethylated
cg24058365	SLC16A4	NM_004696	solute carrier family 16, member 4 (monocarboxylic acid transporter 5)	0.00291403	0.0442236	0.226928	0.745748	0.51882	Gene Body	Hypermethylated
cg18446110	SLC23A1	NM_005847/NM_152685	solute carrier family 23 (nucleobase transporters), member 1	0.00291403	0.0442236	0.231648	0.700976	0.469328	Gene Body	Hypermethylated
cg10011091	SLC25A32	NM_030780	solute carrier family 25, member 32	0.00291403	0.0442236	0.2317	0.664602	0.432901	Gene Body	Hypermethylated
cg13410614	SLC2A6	NM_001145099/NM_017585	solute carrier family 2 (facilitated glucose transporter), member 6	0.00231643	0.0430677	0.215917	0.639884	0.423967	Gene Body	Hypermethylated
cg11125805	SLC36A3	NM_001145017/NM_181774	solute carrier family 36 (proton/amino acid symporter), member 3	0.00182978	0.0426547	0.23578	0.683925	0.448145	Gene Body	Hypermethylated
cg14086364	SLC36A3	NM_001145017/NM_181774	solute carrier family 36 (proton/amino acid symporter), member 3	0.00231643	0.0430677	0.242195	0.745873	0.503678	Gene Body	Hypermethylated
cg01012242	SLC37A3	NM_032295/NM_207113	solute carrier family 37 (glycerol-3-phosphate transporter), member 3	0.00231643	0.0430677	0.200152	0.661959	0.461807	Gene Body	Hypermethylated
cg05919238	SLC38A10	NM_001037984/NM_138570	solute carrier family 38, member 10	0.00143261	0.0426547	0.203958	0.828988	0.625029	Gene Body	Hypermethylated
cg13603332	SLC44A1	NM_080546	solute carrier family 44, member 1	0.00231643	0.0430677	0.205135	0.702463	0.497328	Gene Body	Hypermethylated
cg26847100	SLC44A2	NM_001145056/NM_020428	solute carrier family 44, member 2	0.00451305	0.048697	0.226304	0.67529	0.448986	Gene Body	Hypermethylated
cg13474450	SLC45A4	NM_001080431	solute carrier family 45, member 4	0.00182978	0.0426547	0.223813	0.81877	0.594957	Gene Body	Hypermethylated
cg17567562	SMARCC1	NM_003074	SWI/SNF related, matrix associated, actin dependent regulator of chromatin, subfamily c, member 1	0.000857939	0.0426547	0.221881	0.840052	0.618171	Gene Body	Hypermethylated
cg02226672	SMPD3	NM_018667	sphingomyelin phosphodiesterase 3, neutral membrane (neutral sphingomyelinase II)	0.00231643	0.0430677	0.204849	0.758003	0.553154	Gene Body	Hypermethylated
cg10876767	SORCS2	NM_020777	sortilin-related VPS10 domain containing receptor 2	0.00231643	0.0430677	0.206174	0.62648	0.420306	Gene Body	Hypermethylated
cg19782686	SPATA5	NM_145207	spermatogenesis associated 5	0.00111458	0.0426547	0.216886	0.676567	0.459681	Gene Body	Hypermethylated
cg00084577	SRCAP	NM_006662	Snf2-related CREBBP activator protein	0.000857939	0.0426547	0.226941	0.834243	0.607303	Gene Body	Hypermethylated
cg26508200	SSH1	NM_001161330/NM_018984	slingshot homolog 1 (Drosophila)	0.00231643	0.0430677	0.237381	0.802511	0.565131	Gene Body	Hypermethylated
cg17036458	SSH2	NM_033389	slingshot homolog 2 (Drosophila)	0.00451305	0.048697	0.233252	0.764422	0.531169	Gene Body	Hypermethylated
cg03658236	STAB2	NM_017564	stabilin 2	0.00363662	0.045968	0.232559	0.770442	0.537883	Gene Body	Hypermethylated
cg08185095	STAU2	NM_001164380/NM_001164381/NM_014393/NM_001164382/NM_001164385/NM_001164384/NM_001164383	staufen, RNA binding protein, homolog 2 (Drosophila)	0.00451305	0.048697	0.202842	0.780459	0.577616	Gene Body	Hypermethylated
cg02770745	STIM1	NM_003156	stromal interaction molecule 1	0.00291403	0.0442236	0.225846	0.796715	0.570869	Gene Body	Hypermethylated
cg10206397	STK35	NM_080836	serine/threonine kinase 35	0.00182978	0.0426547	0.237929	0.839919	0.60199	Gene Body	Hypermethylated
cg03351487	STK39	NM_013233	serine threonine kinase 39 (STE20/SPS1 homolog, yeast)	0.00143261	0.0426547	0.21232	0.842558	0.630239	Gene Body	Hypermethylated
cg11723077	SYNJ2	NM_003898	synaptojanin 2	0.00143261	0.0426547	0.207499	0.649468	0.441969	Gene Body	Hypermethylated
cg11691844	SYTL2	NM_001162951/NM_001162953/NM_032943	synaptotagmin-like 2	0.00231643	0.0430677	0.215627	0.739124	0.523497	Gene Body	Hypermethylated
cg01521397	TAF4	NM_003185	TAF4 RNA polymerase II, TATA box binding protein (TBP)-associated factor, 135kDa	0.00143261	0.0426547	0.254608	0.766889	0.512281	Gene Body	Hypermethylated
cg13709496	TBC1D2	NM_018421	TBC1 domain family, member 2	0.00291403	0.0442236	0.209862	0.69576	0.485897	Gene Body	Hypermethylated
cg17852482	TBCD	NM_005993	tubulin folding cofactor D	0.00231643	0.0430677	0.257981	0.80415	0.546169	Gene Body	Hypermethylated
cg03778909	TBCD	NM_005993	tubulin folding cofactor D	0.00111458	0.0426547	0.267631	0.757354	0.489723	Gene Body	Hypermethylated
cg18805457	TCERG1	NM_001040006/NM_006706	transcription elongation regulator 1	0.00363662	0.045968	0.243303	0.726122	0.48282	Gene Body	Hypermethylated
cg04858164	TCF12	NM_003205/NM_207036/NM_207037/NM_207038	transcription factor 12	0.000656027	0.0426547	0.229722	0.876416	0.646695	Gene Body	Hypermethylated
cg16489809	TCTN3	NM_001143973/NM_015631	tectonic family member 3	0.000656027	0.0426547	0.231888	0.807049	0.57516	Gene Body	Hypermethylated
cg17359629	TFDP1	NM_007111/NR_026580	transcription factor Dp-1	0.00111458	0.0426547	0.22262	0.778785	0.556165	Gene Body	Hypermethylated
cg13255542	THYN1	NM_199298/NM_001037304/NM_014174/NM_001037305/NM_199297	thymocyte nuclear protein 1	0.00363662	0.045968	0.249175	0.778342	0.529168	Gene Body	Hypermethylated
cg14210726	TMC8	NM_152468	transmembrane channel-like 8	0.00231643	0.0430677	0.212603	0.706864	0.494261	Gene Body	Hypermethylated
cg20628942	TMCO3	NM_017905	transmembrane and coiled-coil domains 3	0.000857939	0.0426547	0.221202	0.731461	0.510259	Gene Body	Hypermethylated
cg27428551	TMEM120B	NM_001080825	transmembrane protein 120B	0.00182978	0.0426547	0.204869	0.863337	0.658468	Gene Body	Hypermethylated
cg18507018	TMEM55A	NM_018710	transmembrane protein 55A	0.00451305	0.048697	0.229561	0.806049	0.576488	Gene Body	Hypermethylated
cg01057573	TNFAIP8	NM_001077654	tumor necrosis factor, alpha-induced protein 8	0.00231643	0.0430677	0.248797	0.75298	0.504183	Gene Body	Hypermethylated
cg05599723	TNFRSF1B	NM_001066	tumor necrosis factor receptor superfamily, member 1B	0.00363662	0.045968	0.205901	0.751222	0.545321	Gene Body	Hypermethylated
cg20819482	TNKS	NM_003747	tankyrase, TRF1-interacting ankyrin-related ADP-ribose polymerase	0.00182978	0.0426547	0.206956	0.823611	0.616655	Gene Body	Hypermethylated
cg03156546	TNRC6A	NM_014494	trinucleotide repeat containing 6A	0.00451305	0.048697	0.225247	0.742528	0.517281	Gene Body	Hypermethylated
cg04244170	TOMM70A	NM_014820	translocase of outer mitochondrial membrane 70 homolog A (S. cerevisiae)	0.00363662	0.045968	0.238258	0.763859	0.525601	Gene Body	Hypermethylated
cg00852924	TOR3A	NM_022371	torsin family 3, member A	0.00363662	0.045968	0.216448	0.685883	0.469435	Gene Body	Hypermethylated
cg14333394	TRAF2	NM_021138	TNF receptor-associated factor 2	0.00182978	0.0426547	0.201809	0.73147	0.52966	Gene Body	Hypermethylated
cg01950511	TRAF3IP1	NM_001139490/NM_015650	TNF receptor-associated factor 3 interacting protein 1	0.00363662	0.045968	0.204597	0.676741	0.472144	Gene Body	Hypermethylated
cg11854981	TRERF1	NM_033502	transcriptional regulating factor 1	0.00231643	0.0430677	0.209943	0.681554	0.471611	Gene Body	Hypermethylated
cg02160684	TRIB1	NM_025195	tribbles homolog 1 (Drosophila)	0.00143261	0.0426547	0.222622	0.805137	0.582514	Gene Body	Hypermethylated
cg08279189	TRIM27	NM_006510	tripartite motif-containing 27	0.00291403	0.0442236	0.208299	0.831844	0.623545	Gene Body	Hypermethylated
cg14059339	TRIM27	NM_006510	tripartite motif-containing 27	0.00363662	0.045968	0.211272	0.809688	0.598416	Gene Body	Hypermethylated
cg00259404	TRIM27	NM_006510	tripartite motif-containing 27	0.00291403	0.0442236	0.227758	0.718237	0.490479	Gene Body	Hypermethylated
cg11389756	TRIM27	NM_006510	tripartite motif-containing 27	0.00363662	0.045968	0.228743	0.7604	0.531656	Gene Body	Hypermethylated
cg17344091	TRIM27	NM_006510	tripartite motif-containing 27	0.00363662	0.045968	0.245476	0.71451	0.469034	Gene Body	Hypermethylated
cg07905808	TRIM39	NM_021253/NM_172016	tripartite motif-containing 39	0.00231643	0.0430677	0.200218	0.84552	0.645303	Gene Body	Hypermethylated
cg11327408	TRIM39	NM_021253/NM_172016	tripartite motif-containing 39	0.00363662	0.045968	0.204622	0.810093	0.605471	Gene Body	Hypermethylated
cg04425551	TRIM39	NM_021253/NM_172016	tripartite motif-containing 39	0.00291403	0.0442236	0.210828	0.796129	0.585301	Gene Body	Hypermethylated
cg03094134	TRIM39	NM_021253/NM_172016	tripartite motif-containing 39	0.00363662	0.045968	0.217142	0.782465	0.565323	Gene Body	Hypermethylated
cg17080697	TRIM39	NM_021253/NM_172016	tripartite motif-containing 39	0.00143261	0.0426547	0.228304	0.838075	0.609771	Gene Body	Hypermethylated
cg21426759	TRIM39	NM_021253/NM_172016	tripartite motif-containing 39	0.00182978	0.0426547	0.255776	0.817472	0.561696	Gene Body	Hypermethylated
cg12547959	TRIO	NM_007118	triple functional domain (PTPRF interacting)	0.00363662	0.045968	0.20396	0.752248	0.548288	Gene Body	Hypermethylated
cg14345154	TTC8	NM_144596/NM_198309/NM_198310	tetratricopeptide repeat domain 8	0.00231643	0.0430677	0.209979	0.836424	0.626446	Gene Body	Hypermethylated
cg12157761	UACA	NM_018003	uveal autoantigen with coiled-coil domains and ankyrin repeats	0.00451305	0.048697	0.219141	0.784659	0.565518	Gene Body	Hypermethylated
cg19513582	UBE2H	NM_003344/NM_182697	ubiquitin-conjugating enzyme E2H (UBC8 homolog, yeast)	0.00111458	0.0426547	0.204571	0.834452	0.629882	Gene Body	Hypermethylated
cg08837215	UBE2O	NM_022066	ubiquitin-conjugating enzyme E2O	0.00291403	0.0442236	0.218625	0.788607	0.569982	Gene Body	Hypermethylated
cg26959655	UBR5	NM_015902	ubiquitin protein ligase E3 component n-recognin 5	0.00231643	0.0430677	0.213	0.695835	0.482835	Gene Body	Hypermethylated
cg10972897	UCK2	NM_012474	uridine-cytidine kinase 2	0.00451305	0.048697	0.232774	0.674249	0.441474	Gene Body	Hypermethylated
cg08842616	VAC14	NM_018052	Vac14 homolog (S. cerevisiae)	0.00111458	0.0426547	0.202575	0.734302	0.531727	Gene Body	Hypermethylated
cg07734159	VCL	NM_003373/NM_014000	vinculin	0.00363662	0.045968	0.206096	0.831286	0.62519	Gene Body	Hypermethylated
cg15075988	VDAC2	NM_003375	voltage-dependent anion channel 2	0.00291403	0.0442236	0.252151	0.751224	0.499072	Gene Body	Hypermethylated
cg00691123	VGLL4	NM_014667/NM_001128219	vestigial like 4 (Drosophila)	0.00363662	0.045968	0.248291	0.771618	0.523327	Gene Body	Hypermethylated
cg04943741	VPS28	NM_016208/NM_183057	vacuolar protein sorting 28 homolog (S. cerevisiae)	0.00182978	0.0426547	0.225756	0.821737	0.595981	Gene Body	Hypermethylated
cg01718139	VSTM1	NM_198481	V-set and transmembrane domain containing 1	0.00231643	0.0430677	0.223105	0.773386	0.550281	Gene Body	Hypermethylated
cg16660547	VTI1A	NM_145206	vesicle transport through interaction with t-SNAREs homolog 1A (yeast)	0.00291403	0.0442236	0.202817	0.790731	0.587914	Gene Body	Hypermethylated
cg12691572	VTI1A	NM_145206	vesicle transport through interaction with t-SNAREs homolog 1A (yeast)	0.00231643	0.0430677	0.226131	0.67709	0.450959	Gene Body	Hypermethylated
cg15457217	WDFY1	NM_020830	WD repeat and FYVE domain containing 1	0.00231643	0.0430677	0.224234	0.851517	0.627283	Gene Body	Hypermethylated
cg21005412	WDR43	NM_015131	WD repeat domain 43	0.00182978	0.0426547	0.246199	0.822014	0.575815	Gene Body	Hypermethylated
cg24738611	WDR43	NM_015131	WD repeat domain 43	0.00143261	0.0426547	0.254748	0.690921	0.436173	Gene Body	Hypermethylated
cg25124300	XDH	NM_000379	xanthine dehydrogenase	0.00363662	0.045968	0.210385	0.719284	0.508899	Gene Body	Hypermethylated
cg04350202	XPNPEP1	NM_001167604/NM_020383	X-prolyl aminopeptidase (aminopeptidase P) 1, soluble	0.00363662	0.045968	0.200432	0.766183	0.565751	Gene Body	Hypermethylated
cg11845168	XPO4	NM_022459	exportin 4	0.00231643	0.0430677	0.216124	0.69991	0.483786	Gene Body	Hypermethylated
cg27170268	XRCC3	NM_001100118/NM_001100119/NM_005432	X-ray repair complementing defective repair in Chinese hamster cells 3	0.00291403	0.0442236	0.2228	0.664703	0.441903	Gene Body	Hypermethylated
cg11814087	ZFR	NM_016107	zinc finger RNA binding protein	0.00182978	0.0426547	0.221035	0.757981	0.536946	Gene Body	Hypermethylated
cg21199093	ZMYM4	NM_005095	zinc finger, MYM-type 4	0.00451305	0.048697	0.210552	0.697241	0.486689	Gene Body	Hypermethylated
cg13733708	ZNF335	NM_022095	zinc finger protein 335	0.00143261	0.0426547	0.244805	0.754945	0.510141	Gene Body	Hypermethylated
cg21163444	ZNF385A	NM_001130967/NM_001130968/NM_015481	zinc finger protein 385A	0.00451305	0.048697	0.201757	0.684783	0.483026	Gene Body	Hypermethylated
cg07091220	ZNF827	NM_178835	zinc finger protein 827	0.00451305	0.048697	0.212181	0.740822	0.528641	Gene Body	Hypermethylated
cg04425005	ZNF827	NM_178835	zinc finger protein 827	0.00231643	0.0430677	0.219604	0.794617	0.575013	Gene Body	Hypermethylated
cg06122230	ZNFX1	NM_021035	zinc finger, NFX1-type containing 1	0.00291403	0.0442236	0.207566	0.80635	0.598784	Gene Body	Hypermethylated
cg06857116	ZSWIM7	NM_001042697/NM_001042698	zinc finger, SWIM-type containing 7	0.00291403	0.0442236	0.202199	0.735204	0.533005	Gene Body	Hypermethylated
cg16624482	UMODL1	NM_001004416/NM_173568	uromodulin-like 1	0.00363662	0.045968	0.219931	0.749056	0.529125	Gene Body	Hypermethylated
cg06727242	RAD51L1	NM_133509/NM_002877/NM_133510	RAD51-like 1 (S. cerevisiae)	0.00143261	0.0426547	0.209905	0.618911	0.409006	Gene Body	Hypermethylated
cg22941573	TMEM189/TMEM189-UBE2V1	NM_199129/NM_001162505/NM_199203	transmembrane protein 189; TMEM189-UBE2V1 readthrough transcript	0.00231643	0.0430677	0.208917	0.78674	0.577823	Gene Body	Hypermethylated
cg09408143	RAB11FIP1	NM_014700/NM_001142272	RAB11 family interacting protein 1 (class I)	0.00363662	0.045968	0.211003	0.691371	0.480368	Gene Body/TSS200	Hypermethylated
cg08399444	GSG1	NM_001080555/NM_153823/NM_031289/NM_031289/NM_001080554	germ cell associated 1	0.00451305	0.048697	0.254586	0.774486	0.5199	Gene Body/1stExon/5'UTR	Hypermethylated
cg11826104	UBE3A	NM_000462/NM_130838/NM_130839	ubiquitin protein ligase E3A	0.00231643	0.0430677	0.22374	0.837705	0.613965	Gene Body/1stExon/5'UTR	Hypermethylated
cg17262810	CCNY	NM_145012/NM_181698	cyclin Y	0.00451305	0.048697	0.211934	0.736633	0.524699	Gene Body/5'UTR	Hypermethylated
cg17679427	CREM	NM_181571/NM_182769/NM_182770/NM_182771/NM_182772/NM_183011/NM_183012/NM_183013/NM_183060/NM_182853/NM_182850	cAMP responsive element modulator	0.00231643	0.0430677	0.216077	0.648681	0.432604	Gene Body/5'UTR	Hypermethylated
cg06784232	CSGALNACT1	NM_018371/NR_024040	chondroitin sulfate N-acetylgalactosaminyltransferase 1	0.00182978	0.0426547	0.210623	0.804298	0.593675	Gene Body/5'UTR	Hypermethylated
cg27510066	CSGALNACT1	NM_018371/NR_024040	chondroitin sulfate N-acetylgalactosaminyltransferase 1	0.00111458	0.0426547	0.220175	0.819919	0.599744	Gene Body/5'UTR	Hypermethylated
cg14774440	RAB11FIP1	NM_025151/NM_001002233/NM_001002233/NM_001002814	RAB11 family interacting protein 1 (class I)	0.00291403	0.0442236	0.224194	0.622218	0.398024	Gene Body/5'UTR/1stExon	Hypermethylated
cg18462898	MEF2B/LOC729991-MEF2B	NR_027308/NM_005919/NM_001145785/NR_027307	LOC729991-MEF2B readthrough transcript; myocyte enhancer factor 2B	0.000656027	0.0426547	0.25667	0.786634	0.529965	Gene Body/5'UTR/TSS1500	Hypermethylated
cg16678522	CBFA2T2	NM_001032999/NM_001039709/NM_005093	core-binding factor, runt domain, alpha subunit 2; translocated to, 2	0.00182978	0.0426547	0.207811	0.815713	0.607902	Gene Body/TSS1500	Hypermethylated
cg24743156	CTAGE5	NM_203354/NM_203355/NM_203356/NM_005930	CTAGE family, member 5	0.00451305	0.048697	0.240011	0.738372	0.498361	Gene Body/TSS1500	Hypermethylated
cg05942508	HTR3A	NM_000869/NM_001161772/NM_213621	5-hydroxytryptamine (serotonin) receptor 3A	0.00111458	0.0426547	0.207663	0.465188	0.257525	Gene Body/TSS1500	Hypermethylated
cg01586609	HTR3A	NM_000869/NM_001161772/NM_213621	5-hydroxytryptamine (serotonin) receptor 3A	0.00143261	0.0426547	0.233506	0.756505	0.522999	Gene Body/TSS1500	Hypermethylated
cg10953410	HTR3A	NM_000869/NM_001161772/NM_213621	5-hydroxytryptamine (serotonin) receptor 3A	0.000201172	0.0426547	0.244386	0.788864	0.544478	Gene Body/TSS1500	Hypermethylated
cg10838410	IFFO1	NM_001039670/NM_080730/NM_080731	intermediate filament family orphan 1	0.00363662	0.045968	0.200471	0.577377	0.376906	Gene Body/TSS1500	Hypermethylated
cg21440776	IFFO1	NM_001039670/NM_080730/NM_080731	intermediate filament family orphan 1	0.00291403	0.0442236	0.218886	0.70658	0.487694	Gene Body/TSS1500	Hypermethylated
cg13549277	IFFO1	NM_001039670/NM_080730/NM_080731	intermediate filament family orphan 1	0.00143261	0.0426547	0.221047	0.714039	0.492992	Gene Body/TSS1500	Hypermethylated
cg14685356	SYNE1	NM_182961/NM_033071/NM_015293	spectrin repeat containing, nuclear envelope 1	0.00363662	0.045968	0.227779	0.658444	0.430665	Gene Body/TSS200	Hypermethylated
cg19620994	AADACL3	NM_001103169/NM_001103170	arylacetamide deacetylase-like 3	0.00363662	0.045968	0.225101	0.738215	0.513114	TSS1500	Hypermethylated
cg10710218	ACOT11	NM_015547/NM_147161	acyl-CoA thioesterase 11	0.00363662	0.045968	0.207194	0.629159	0.421966	TSS1500	Hypermethylated
cg00225858	ADAD2	NM_001145400/NM_139174	adenosine deaminase domain containing 2	0.00231643	0.0430677	0.232575	0.80618	0.573604	TSS1500	Hypermethylated
cg08425760	AGTRAP	NM_001040194/NM_001040195/NM_001040196/NM_001040197	angiotensin II receptor-associated protein	0.00291403	0.0442236	0.212366	0.700398	0.488032	TSS1500	Hypermethylated
cg24681307	AHCYL1	NM_006621	adenosylhomocysteinase-like 1	0.00291403	0.0442236	0.217068	0.656246	0.439178	TSS1500	Hypermethylated
cg19595244	AHCYL1	NM_006621	adenosylhomocysteinase-like 1	0.00231643	0.0430677	0.225078	0.733913	0.508835	TSS1500	Hypermethylated
cg19342782	ANKRD13C	NM_030816	ankyrin repeat domain 13C	0.00291403	0.0442236	0.244723	0.736003	0.49128	TSS1500	Hypermethylated
cg16422316	AP1G1	NM_001030007/NM_001128	adaptor-related protein complex 1, gamma 1 subunit	0.00451305	0.048697	0.200794	0.768467	0.567674	TSS1500	Hypermethylated
cg07377519	AP2A1	NM_014203/NM_130787	adaptor-related protein complex 2, alpha 1 subunit	0.00182978	0.0426547	0.213527	0.588081	0.374555	TSS1500	Hypermethylated
cg01632240	AP3M2	NM_001134296/NM_006803	adaptor-related protein complex 3, mu 2 subunit	0.00182978	0.0426547	0.255078	0.755611	0.500532	TSS1500	Hypermethylated
cg01699630	ARG1	NM_000045	arginase, liver	0.00182978	0.0426547	0.220321	0.842198	0.621877	TSS1500	Hypermethylated
cg01796438	ATG7	NM_001136031/NM_001144912/NM_006395	ATG7 autophagy related 7 homolog (S. cerevisiae)	0.00231643	0.0430677	0.229192	0.726174	0.496983	TSS1500	Hypermethylated
cg27485921	ATP6V1E2	NM_080653	ATPase, H+ transporting, lysosomal 31kDa, V1 subunit E2	0.00231643	0.0430677	0.215659	0.668551	0.452892	TSS1500	Hypermethylated
cg04046364	AVIL	NM_006576	advillin	0.00451305	0.048697	0.217839	0.704849	0.48701	TSS1500	Hypermethylated
cg06317209	AVIL	NM_006576	advillin	0.00231643	0.0430677	0.226583	0.713174	0.486591	TSS1500	Hypermethylated
cg14801864	BFSP1	NM_001161705	beaded filament structural protein 1, filensin	0.00231643	0.0430677	0.218125	0.738133	0.520007	TSS1500	Hypermethylated
cg20078972	BRD4	NM_014299/NM_058243	bromodomain containing 4	0.00451305	0.048697	0.224014	0.718349	0.494335	TSS1500	Hypermethylated
cg08939373	C11orf41	NM_012194	chromosome 11 open reading frame 41	0.00231643	0.0430677	0.221434	0.726462	0.505028	TSS1500	Hypermethylated
cg04036920	C11orf41	NM_012194	chromosome 11 open reading frame 41	0.00291403	0.0442236	0.221881	0.854126	0.632245	TSS1500	Hypermethylated
cg01048372	C8orf73	NM_001100878	chromosome 8 open reading frame 73	0.00182978	0.0426547	0.201345	0.747676	0.546331	TSS1500	Hypermethylated
cg21492378	CEP110	NM_007018	centrosomal protein 110kDa	0.00363662	0.045968	0.258391	0.766394	0.508003	TSS1500	Hypermethylated
cg11905488	CLEC12A	NM_138337/NM_201623	C-type lectin domain family 12, member A	0.00111458	0.0426547	0.202721	0.821103	0.618381	TSS1500	Hypermethylated
cg10752508	CPOX	NM_000097	coproporphyrinogen oxidase	0.00451305	0.048697	0.257733	0.73195	0.474217	TSS1500	Hypermethylated
cg07814567	DAPP1	NM_014395	dual adaptor of phosphotyrosine and 3-phosphoinositides	0.000656027	0.0426547	0.208222	0.76243	0.554209	TSS1500	Hypermethylated
cg22381196	DHODH	NM_001361	dihydroorotate dehydrogenase	0.00231643	0.0430677	0.295337	0.826745	0.531408	TSS1500	Hypermethylated
cg17889831	DSTYK	NM_015375/NM_199462	dual serine/threonine and tyrosine protein kinase	0.00363662	0.045968	0.20614	0.642952	0.436812	TSS1500	Hypermethylated
cg04118119	ESD	NM_001984	esterase D/formylglutathione hydrolase	0.00182978	0.0426547	0.260289	0.739594	0.479305	TSS1500	Hypermethylated
cg16374656	EXT1	NM_000127	exostoses (multiple) 1	0.00291403	0.0442236	0.241633	0.802829	0.561196	TSS1500	Hypermethylated
cg07356342	FCER1G	NM_004106	Fc fragment of IgE, high affinity I, receptor for; gamma polypeptide	0.00291403	0.0442236	0.229493	0.758763	0.52927	TSS1500	Hypermethylated
cg05641903	FCER2	NM_002002	Fc fragment of IgE, low affinity II, receptor for (CD23)	0.00291403	0.0442236	0.213206	0.67485	0.461644	TSS1500	Hypermethylated
cg09674502	GFI1	NM_005263	growth factor independent 1 transcription repressor	0.00182978	0.0426547	0.219248	0.752627	0.533379	TSS1500	Hypermethylated
cg13441156	GHRL	NM_001134946/NR_024137/NM_001134944/NR_024135/NR_024133/NR_024136/NR_024138/NR_024132/NM_001134945/NR_024134	ghrelin/obestatin prepropeptide	0.000857939	0.0426547	0.270134	0.811209	0.541074	TSS1500	Hypermethylated
cg22742001	GIT2	NM_139201/NM_001135214/NM_057170/NM_057169/NM_001135213/NM_014776	G protein-coupled receptor kinase interacting ArfGAP 2	0.000656027	0.0426547	0.232525	0.659178	0.426653	TSS1500	Hypermethylated
cg12614630	GPR182	NM_007264	G protein-coupled receptor 182	0.00182978	0.0426547	0.240952	0.73181	0.490858	TSS1500	Hypermethylated
cg01932823	GPR97	NM_170776	G protein-coupled receptor 97	0.00111458	0.0426547	0.227379	0.74726	0.519881	TSS1500	Hypermethylated
cg25103337	H6PD	NM_004285	hexose-6-phosphate dehydrogenase (glucose 1-dehydrogenase)	0.00182978	0.0426547	0.240186	0.706239	0.466053	TSS1500	Hypermethylated
cg18069568	HAUS1	NM_138443/NR_026978	HAUS augmin-like complex, subunit 1	0.00363662	0.045968	0.201953	0.704494	0.502541	TSS1500	Hypermethylated
cg04225088	HIPK3	NM_001048200/NM_005734	homeodomain interacting protein kinase 3	0.00291403	0.0442236	0.220718	0.740047	0.519329	TSS1500	Hypermethylated
cg07283015	HRH4	NM_001143828/NM_001160166/NM_021624	histamine receptor H4	0.00451305	0.048697	0.227966	0.776821	0.548855	TSS1500	Hypermethylated
cg24414325	IKZF4	NM_022465	IKAROS family zinc finger 4 (Eos)	0.00182978	0.0426547	0.204264	0.678302	0.474038	TSS1500	Hypermethylated
cg12380764	IL19	NM_153758	interleukin 19	0.00291403	0.0442236	0.20081	0.649593	0.448783	TSS1500	Hypermethylated
cg11916609	IL1RL1	NM_016232	interleukin 1 receptor-like 1	0.00291403	0.0442236	0.215861	0.768329	0.552468	TSS1500	Hypermethylated
cg06468347	ITGAE	NM_002208	integrin, alpha E (antigen CD103, human mucosal lymphocyte antigen 1; alpha polypeptide)	0.00363662	0.045968	0.21422	0.637034	0.422813	TSS1500	Hypermethylated
cg10958452	KDM4A	NM_014663	lysine (K)-specific demethylase 4A	0.00363662	0.045968	0.228625	0.749118	0.520493	TSS1500	Hypermethylated
cg21892720	LAIR1	NM_002287/NM_021706	leukocyte-associated immunoglobulin-like receptor 1	0.00182978	0.0426547	0.214561	0.748495	0.533934	TSS1500	Hypermethylated
cg20008101	LGALS3	NM_002306	lectin, galactoside-binding, soluble, 3	0.00231643	0.0430677	0.247847	0.765753	0.517906	TSS1500	Hypermethylated
cg09416908	ME3	NM_001014811/NM_001161586/NM_006680	malic enzyme 3, NADP(+)-dependent, mitochondrial	0.00291403	0.0442236	0.250845	0.729181	0.478336	TSS1500	Hypermethylated
cg01261013	MORC3	NM_015358	MORC family CW-type zinc finger 3	0.00143261	0.0426547	0.232374	0.780163	0.547789	TSS1500	Hypermethylated
cg12488187	MSRB3	NM_001031679/NM_198080	methionine sulfoxide reductase B3	0.00363662	0.045968	0.207357	0.778451	0.571094	TSS1500	Hypermethylated
cg14022913	NEIL3	NM_018248	nei endonuclease VIII-like 3 (E. coli)	0.00291403	0.0442236	0.222657	0.736792	0.514135	TSS1500	Hypermethylated
cg08730245	NPFF	NM_003717	neuropeptide FF-amide peptide precursor	0.00231643	0.0430677	0.244985	0.828359	0.583374	TSS1500	Hypermethylated
cg00112952	OR2B11	NM_001004492	olfactory receptor, family 2, subfamily B, member 11	0.00451305	0.048697	0.249005	0.795693	0.546688	TSS1500	Hypermethylated
cg13692972	OTUB1	NM_017670/NR_003089	OTU domain, ubiquitin aldehyde binding 1	0.00231643	0.0430677	0.221106	0.774233	0.553127	TSS1500	Hypermethylated
cg03340036	PIGY	NM_001042616/NM_032906	phosphatidylinositol glycan anchor biosynthesis, class Y	0.00231643	0.0430677	0.243428	0.821667	0.578239	TSS1500	Hypermethylated
cg18715793	PLIN4	NM_001080400	KIAA1881	0.000656027	0.0426547	0.203789	0.829319	0.62553	TSS1500	Hypermethylated
cg02319986	PRAM1	NM_032152	PML-RARA regulated adaptor molecule 1	0.00231643	0.0430677	0.22975	0.780751	0.551001	TSS1500	Hypermethylated
cg15971518	PRG2	NM_002728	proteoglycan 2, bone marrow (natural killer cell activator, eosinophil granule major basic protein)	0.00143261	0.0426547	0.322173	0.654804	0.332631	TSS1500	Hypermethylated
cg04407248	PRSS8	NM_002773	protease, serine, 8	0.00111458	0.0426547	0.241162	0.791186	0.550024	TSS1500	Hypermethylated
cg17833106	PVRL4	NM_030916	poliovirus receptor-related 4	0.00182978	0.0426547	0.239695	0.751095	0.5114	TSS1500	Hypermethylated
cg10557578	RAB11FIP1	NM_025151/NM_001002814	RAB11 family interacting protein 1 (class I)	0.00231643	0.0430677	0.201697	0.745535	0.543838	TSS1500	Hypermethylated
cg21923525	RALBP1	NM_006788	ralA binding protein 1	0.00291403	0.0442236	0.22819	0.645418	0.417228	TSS1500	Hypermethylated
cg13047308	RAPSN	NM_005055/NM_032645	receptor-associated protein of the synapse	0.00182978	0.0426547	0.215559	0.826423	0.610864	TSS1500	Hypermethylated
cg07043361	RBM19	NM_001146698/NM_001146699/NM_016196	RNA binding motif protein 19	0.00231643	0.0430677	0.219021	0.646226	0.427205	TSS1500	Hypermethylated
cg21088438	SLC10A1	NM_003049	solute carrier family 10 (sodium/bile acid cotransporter family), member 1	0.00182978	0.0426547	0.235294	0.680956	0.445662	TSS1500	Hypermethylated
cg16449084	SSH3	NM_017857	slingshot homolog 3 (Drosophila)	0.00231643	0.0430677	0.207368	0.670625	0.463256	TSS1500	Hypermethylated
cg03766264	STK38L	NM_015000	serine/threonine kinase 38 like	0.000857939	0.0426547	0.24892	0.72308	0.47416	TSS1500	Hypermethylated
cg05171937	STK38L	NM_015000	serine/threonine kinase 38 like	0.00363662	0.045968	0.275942	0.809023	0.533082	TSS1500	Hypermethylated
cg24746726	SULT1E1	NM_005420	sulfotransferase family 1E, estrogen-preferring, member 1	0.00363662	0.045968	0.225374	0.724012	0.498638	TSS1500	Hypermethylated
cg03048029	SYNJ1	NM_001160306/NM_203446/NM_001160302/NM_003895	synaptojanin 1	0.00182978	0.0426547	0.227897	0.716758	0.488861	TSS1500	Hypermethylated
cg09470754	TMEM150B	NM_001085488	transmembrane protein 150B	0.00291403	0.0442236	0.200959	0.611878	0.410918	TSS1500	Hypermethylated
cg06654079	TMEM159	NM_020422	transmembrane protein 159	0.00291403	0.0442236	0.242868	0.67767	0.434802	TSS1500	Hypermethylated
cg02769705	TMEM183B	NM_001079809/NM_138391	transmembrane protein 183B	0.00291403	0.0442236	0.259031	0.719143	0.460112	TSS1500	Hypermethylated
cg09646392	TNFSF13B	NM_001145645/NM_006573	tumor necrosis factor (ligand) superfamily, member 13b	0.00291403	0.0442236	0.227337	0.708211	0.480874	TSS1500	Hypermethylated
cg07291836	TP53RK	NM_033550	TP53 regulating kinase	0.00231643	0.0430677	0.217352	0.769395	0.552043	TSS1500	Hypermethylated
cg00686823	TPRA1	NM_001142646	G protein-coupled receptor 175	0.00363662	0.045968	0.247106	0.665257	0.418151	TSS1500	Hypermethylated
cg00009088	VPS37C	NM_017966	vacuolar protein sorting 37 homolog C (S. cerevisiae)	0.00111458	0.0426547	0.227965	0.792947	0.564982	TSS1500	Hypermethylated
cg05422796	ZFP161	NM_001143823/NM_003409	zinc finger protein 161 homolog (mouse)	0.00182978	0.0426547	0.202169	0.653576	0.451407	TSS1500	Hypermethylated
cg12929983	BMF	NM_033503/NM_001003943/NM_001003942/NM_001003940	Bcl2 modifying factor	0.00182978	0.0426547	0.214099	0.650054	0.435955	TSS1500/5'UTR	Hypermethylated
cg26861460	PARVG	NM_022141/NM_001137605/NR_024427/NR_024426	parvin, gamma	0.00451305	0.048697	0.259041	0.724347	0.465306	TSS1500/5'UTR/Gene Body	Hypermethylated
cg21471199	ALDH4A1	NM_001161504/NM_003748/NM_170726	aldehyde dehydrogenase 4 family, member A1	0.00143261	0.0426547	0.215662	0.763676	0.548014	TSS1500/Gene Body	Hypermethylated
cg00842918	GAS7	NM_201432/NM_201433	growth arrest-specific 7	0.00182978	0.0426547	0.201115	0.775626	0.574511	TSS1500/Gene Body	Hypermethylated
cg14480116	SPRED2	NM_001128210/NM_181784	sprouty-related, EVH1 domain containing 2	0.00363662	0.045968	0.234225	0.728052	0.493827	TSS1500/Gene Body	Hypermethylated
cg19607845	FBXO9	NM_012347/NM_033480/NM_033481	F-box protein 9	0.000656027	0.0426547	0.273549	0.728489	0.454941	TSS1500/Gene Body/5'UTR	Hypermethylated
cg13999433	AKNA	NM_030767	AT-hook transcription factor	0.00291403	0.0442236	0.21908	0.724324	0.505245	TSS200	Hypermethylated
cg22534097	ANKRD1	NM_014391	ankyrin repeat domain 1 (cardiac muscle)	0.00451305	0.048697	0.242918	0.742231	0.499313	TSS200	Hypermethylated
cg14018648	ASGR1	NM_001671	asialoglycoprotein receptor 1	0.00363662	0.045968	0.203688	0.664749	0.461061	TSS200	Hypermethylated
cg17322118	BCL10	NM_003921	B-cell CLL/lymphoma 10	0.000495534	0.0426547	0.227727	0.874203	0.646476	TSS200	Hypermethylated
cg19429405	C10orf105	NM_001168390	chromosome 10 open reading frame 105	0.00231643	0.0430677	0.200455	0.711394	0.510939	TSS200	Hypermethylated
cg06270401	DYRK4	NM_003845	dual-specificity tyrosine-(Y)-phosphorylation regulated kinase 4	0.00231643	0.0430677	0.230588	0.821309	0.59072	TSS200	Hypermethylated
cg06625767	F12	NM_000505	coagulation factor XII (Hageman factor)	0.00231643	0.0430677	0.234252	0.755798	0.521546	TSS200	Hypermethylated
cg22431093	FGD4	NM_139241	FYVE, RhoGEF and PH domain containing 4	0.00182978	0.0426547	0.205925	0.795698	0.589773	TSS200	Hypermethylated
cg11809958	FGD4	NM_139241	FYVE, RhoGEF and PH domain containing 4	0.00182978	0.0426547	0.218122	0.811593	0.593471	TSS200	Hypermethylated
cg02584498	GREB1	NM_014668	GREB1 protein	0.00182978	0.0426547	0.224731	0.781976	0.557244	TSS200	Hypermethylated
cg00113675	HLA-H	NR_001434	major histocompatibility complex, class I, H (pseudogene)	0.00182978	0.0426547	0.220517	0.631302	0.410785	TSS200	Hypermethylated
cg02863947	NR1I2	NM_003889/NM_033013	nuclear receptor subfamily 1, group I, member 2	0.00291403	0.0442236	0.217241	0.711892	0.494651	TSS200	Hypermethylated
cg14522803	PNPLA2	NM_020376	patatin-like phospholipase domain containing 2	0.000656027	0.0426547	0.215088	0.661282	0.446193	TSS200	Hypermethylated
cg24427660	PNPLA2	NM_020376	patatin-like phospholipase domain containing 2	0.00363662	0.045968	0.240148	0.679422	0.439273	TSS200	Hypermethylated
cg01448863	SLC10A1	NM_003049	solute carrier family 10 (sodium/bile acid cotransporter family), member 1	0.00231643	0.0430677	0.23932	0.699779	0.460459	TSS200	Hypermethylated
cg07769015	SLC45A4	NM_001080431	solute carrier family 45, member 4	0.00363662	0.045968	0.220057	0.788631	0.568574	TSS200	Hypermethylated
cg01081737	SLC45A4	NM_001080431	solute carrier family 45, member 4	0.00291403	0.0442236	0.222887	0.783663	0.560776	TSS200	Hypermethylated
cg15586392	SLC45A4	NM_001080431	solute carrier family 45, member 4	0.00143261	0.0426547	0.241602	0.771699	0.530097	TSS200	Hypermethylated
cg10725937	TREM2	NM_018965	triggering receptor expressed on myeloid cells 2	0.00451305	0.048697	0.219141	0.713231	0.49409	TSS200	Hypermethylated
cg03126694	LPAR6	NM_001162497/NM_005767	purinergic receptor P2Y, G-protein coupled, 5	0.00182978	0.0426547	0.202709	0.596319	0.39361	TSS200/5'UTR	Hypermethylated
cg21815704	GLRX2	NM_016066/NM_197962	glutaredoxin 2	0.00111458	0.0426547	0.264114	0.738292	0.474178	TSS200/TSS1500	Hypermethylated
cg07728874	CD3D	NM_000732/NM_001040651	CD3d molecule, delta (CD3-TCR complex)	0.00363662	0.045968	-0.203485	0.470396	0.67388	1stExon	Hypomethylated
cg16068833	CD52	NM_001803	CD52 molecule	0.000656027	0.0426547	-0.214922	0.176577	0.391498	1stExon	Hypomethylated
cg09453312	ITK	NM_005546	IL2-inducible T-cell kinase	0.00111458	0.0426547	-0.255604	0.485817	0.741421	1stExon	Hypomethylated
cg02212836	LY86	NM_004271	lymphocyte antigen 86	0.00111458	0.0426547	-0.220573	0.408564	0.629136	1stExon	Hypomethylated
cg15593510	OR10T2	NM_001004475	olfactory receptor, family 10, subfamily T, member 2	0.00143261	0.0426547	-0.201534	0.54536	0.746894	1stExon	Hypomethylated
cg11630392	GPR171	NM_013308	G protein-coupled receptor 171	0.00363662	0.045968	-0.237435	0.311799	0.549234	1stExon/5'UTR	Hypomethylated
cg06958535	LAX1	NM_001136190/NM_017773	lymphocyte transmembrane adaptor 1	0.00291403	0.0442236	-0.23981	0.401331	0.641141	1stExon/5'UTR	Hypomethylated
cg06513247	SEPT9	NM_001113496/NM_001113492/NM_001113493/NM_001113491/NM_006640/NM_001113494	septin 9	0.00231643	0.0430677	-0.222943	0.348694	0.571636	1stExon/Gene Body/5'UTR	Hypomethylated
cg07573020	ANKH	NM_054027	ankylosis, progressive homolog (mouse)	0.00363662	0.045968	-0.23817	0.466201	0.704371	3'UTR	Hypomethylated
cg13203135	C21orf33	NM_004649/NM_198155	chromosome 21 open reading frame 33	0.00143261	0.0426547	-0.235317	0.197652	0.432969	3'UTR	Hypomethylated
cg13036546	HLA-E	NM_005516	major histocompatibility complex, class I, E	0.000274392	0.0426547	-0.223706	0.483589	0.707295	3'UTR	Hypomethylated
cg19109457	HLA-E	NM_005516	major histocompatibility complex, class I, E	0.000656027	0.0426547	-0.216265	0.369674	0.585939	3'UTR	Hypomethylated
cg03038262	IFITM1	NM_003641	interferon induced transmembrane protein 1 (9-27)	0.00231643	0.0430677	-0.211867	0.359996	0.571863	3'UTR	Hypomethylated
cg01170124	ISCU	NM_014301/NM_213595	iron-sulfur cluster scaffold homolog (E. coli)	0.00231643	0.0430677	-0.29804	0.427355	0.725395	3'UTR	Hypomethylated
cg26118326	MCL1	NM_021960/NM_182763	myeloid cell leukemia sequence 1 (BCL2-related)	0.000656027	0.0426547	-0.27934	0.421446	0.700786	3'UTR	Hypomethylated
cg14728071	MLLT10	NM_001009569/NM_004641	myeloid/lymphoid or mixed-lineage leukemia (trithorax homolog, Drosophila); translocated to, 10	0.00111458	0.0426547	-0.243581	0.485888	0.729469	3'UTR	Hypomethylated
cg14696926	MYOM2	NM_003970	myomesin (M-protein) 2, 165kDa	0.00231643	0.0430677	-0.255899	0.467293	0.723192	3'UTR	Hypomethylated
cg26692749	RCAN3	NM_013441	RCAN family member 3	0.00143261	0.0426547	-0.269976	0.391738	0.661715	3'UTR	Hypomethylated
cg25140783	RCAN3	NM_013441	RCAN family member 3	0.00363662	0.045968	-0.237501	0.348765	0.586266	3'UTR	Hypomethylated
cg01519464	RCAN3	NM_013441	RCAN family member 3	0.00111458	0.0426547	-0.234932	0.499933	0.734865	3'UTR	Hypomethylated
cg08109681	RPS6KA2	NM_001006932/NM_021135	ribosomal protein S6 kinase, 90kDa, polypeptide 2	0.00182978	0.0426547	-0.230976	0.496695	0.727671	3'UTR	Hypomethylated
cg00255699	TRIT1	NM_017646	tRNA isopentenyltransferase 1	0.00231643	0.0430677	-0.233559	0.452379	0.685938	3'UTR	Hypomethylated
cg16265859	UBR4	NM_020765	ubiquitin protein ligase E3 component n-recognin 4	0.00291403	0.0442236	-0.239821	0.405699	0.64552	3'UTR	Hypomethylated
cg06135285	ULK2	NM_001142610/NM_014683	unc-51-like kinase 2 (C. elegans)	0.00111458	0.0426547	-0.207308	0.533045	0.740353	3'UTR	Hypomethylated
cg18517540	DTNA	NM_001391/NM_032978/NM_032979/NM_032981/NM_032975/NM_001390/NM_032980	dystrobrevin, alpha	0.00291403	0.0442236	-0.227181	0.445793	0.672974	3'UTR/Gene Body	Hypomethylated
cg16374333	ETV3	NM_005240/NM_001145312	ets variant 3	0.00182978	0.0426547	-0.239886	0.511763	0.751649	3'UTR/Gene Body	Hypomethylated
cg05968188	ATXN1	NM_000332/NM_001128164	ataxin 1	0.00291403	0.0442236	-0.261594	0.470519	0.732113	5'UTR	Hypomethylated
cg17486314	BACH2	NM_001170794/NM_021813	BTB and CNC homology 1, basic leucine zipper transcription factor 2	0.00451305	0.048697	-0.215332	0.409124	0.624455	5'UTR	Hypomethylated
cg21243597	C18orf1	NM_181481/NM_181482	chromosome 18 open reading frame 1	0.00231643	0.0430677	-0.220037	0.467076	0.687112	5'UTR	Hypomethylated
cg24612198	CD3E	NM_000733	CD3e molecule, epsilon (CD3-TCR complex)	0.00363662	0.045968	-0.201664	0.605024	0.806689	5'UTR	Hypomethylated
cg01178899	CXCR6	NM_006564	chemokine (C-X-C motif) receptor 6	0.00363662	0.045968	-0.20769	0.563811	0.7715	5'UTR	Hypomethylated
cg17815933	FOXJ2	NM_018416	forkhead box J2	0.000495534	0.0426547	-0.207466	0.258984	0.46645	5'UTR	Hypomethylated
cg17587997	FYN	NM_002037	FYN oncogene related to SRC, FGR, YES	0.00363662	0.045968	-0.297656	0.414714	0.71237	5'UTR	Hypomethylated
cg03334072	GIMAP5	NM_018384	GTPase, IMAP family member 5	0.000495534	0.0426547	-0.251908	0.392557	0.644464	5'UTR	Hypomethylated
cg11735008	HIVEP3	NM_001127714/NM_024503	human immunodeficiency virus type I enhancer binding protein 3	0.00143261	0.0426547	-0.214841	0.458535	0.673376	5'UTR	Hypomethylated
cg17078393	LCK	NM_005356	lymphocyte-specific protein tyrosine kinase	0.00451305	0.048697	-0.209346	0.551977	0.761323	5'UTR	Hypomethylated
cg23651889	LPP	NM_001167671/NM_001167672/NM_005578	LIM domain containing preferred translocation partner in lipoma	0.00363662	0.045968	-0.209125	0.427276	0.636401	5'UTR	Hypomethylated
cg11839020	LRRC8D	NM_001134479/NM_018103	leucine rich repeat containing 8 family, member D	0.000857939	0.0426547	-0.21703	0.352374	0.569404	5'UTR	Hypomethylated
cg01894985	MYLK	NM_053025/NM_053026/NM_053027/NM_053028	myosin light chain kinase	0.00143261	0.0426547	-0.200329	0.468753	0.669081	5'UTR	Hypomethylated
cg23828876	PCYT1A	NM_005017	phosphate cytidylyltransferase 1, choline, alpha	0.00363662	0.045968	-0.263244	0.469053	0.732298	5'UTR	Hypomethylated
cg05132828	PITPNM2	NM_020845	phosphatidylinositol transfer protein, membrane-associated 2	0.00363662	0.045968	-0.218315	0.355726	0.574041	5'UTR	Hypomethylated
cg26818464	PRKCQ	NM_006257	protein kinase C, theta	0.000495534	0.0426547	-0.209024	0.471966	0.68099	5'UTR	Hypomethylated
cg20021790	RPH3AL	NM_006987	rabphilin 3A-like (without C2 domains)	0.00182978	0.0426547	-0.227547	0.380316	0.607862	5'UTR	Hypomethylated
cg24011341	SOX5	NM_152989	SRY (sex determining region Y)-box 5	0.00451305	0.048697	-0.224929	0.517677	0.742606	5'UTR	Hypomethylated
cg07929956	ST3GAL2	NM_006927	ST3 beta-galactoside alpha-2,3-sialyltransferase 2	0.00451305	0.048697	-0.220764	0.444488	0.665252	5'UTR	Hypomethylated
cg17448192	ST6GAL1	NM_173216/NM_173217	ST6 beta-galactosamide alpha-2,6-sialyltranferase 1	0.000495534	0.0426547	-0.200707	0.458854	0.659562	5'UTR	Hypomethylated
cg23184226	TECPR1	NM_015395	tectonin beta-propeller repeat containing 1	0.000857939	0.0426547	-0.232449	0.441335	0.673784	5'UTR	Hypomethylated
cg08863939	TLK1	NM_001136554	tousled-like kinase 1	0.00143261	0.0426547	-0.200783	0.324956	0.52574	5'UTR	Hypomethylated
cg16068833	UBXN11	NM_145345	UBX domain protein 11	0.000656027	0.0426547	-0.214922	0.176577	0.391498	5'UTR	Hypomethylated
cg25429672	UCP2	NM_003355	uncoupling protein 2 (mitochondrial, proton carrier)	0.00363662	0.045968	-0.238143	0.435243	0.673386	5'UTR	Hypomethylated
cg21253742	ZNF592	NM_014630	zinc finger protein 592	0.00291403	0.0442236	-0.241506	0.47612	0.717626	5'UTR	Hypomethylated
cg24841244	CD3D	NM_000732/NM_001040651	CD3d molecule, delta (CD3-TCR complex)	0.00182978	0.0426547	-0.209752	0.551494	0.761247	5'UTR/1stExon	Hypomethylated
cg15880738	CD3G	NM_000073	CD3g molecule, gamma (CD3-TCR complex)	0.00451305	0.048697	-0.214459	0.485169	0.699628	5'UTR/1stExon	Hypomethylated
cg15344028	ICOS	NM_012092	inducible T-cell co-stimulator	0.00451305	0.048697	-0.209666	0.457156	0.666822	5'UTR/1stExon	Hypomethylated
cg05350315	LCK	NM_005356	lymphocyte-specific protein tyrosine kinase	0.00451305	0.048697	-0.203617	0.304849	0.508466	5'UTR/1stExon	Hypomethylated
cg16162590	ADRA1B	NM_000679	adrenergic, alpha-1B-, receptor	0.00143261	0.0426547	-0.21231	0.411923	0.624233	Gene Body	Hypomethylated
cg27315109	AFF3	NM_001025108/NM_002285	AF4/FMR2 family, member 3	0.00231643	0.0430677	-0.231542	0.49939	0.730933	Gene Body	Hypomethylated
cg00277591	ANKFY1	NM_016376	ankyrin repeat and FYVE domain containing 1	0.00231643	0.0430677	-0.22529	0.475681	0.700971	Gene Body	Hypomethylated
cg27183791	ANKRD11	NM_013275	ankyrin repeat domain 11	0.00143261	0.0426547	-0.211529	0.40197	0.6135	Gene Body	Hypomethylated
cg26338428	ARHGAP10	NM_024605	Rho GTPase activating protein 10	0.00182978	0.0426547	-0.215221	0.554607	0.769828	Gene Body	Hypomethylated
cg01016119	ARHGEF3	NM_001128615/NM_019555	Rho guanine nucleotide exchange factor (GEF) 3	0.00182978	0.0426547	-0.223353	0.3296	0.552954	Gene Body	Hypomethylated
cg04722215	ARID5A	NM_212481	AT rich interactive domain 5A (MRF1-like)	0.00451305	0.048697	-0.225528	0.352437	0.577965	Gene Body	Hypomethylated
cg07018090	BANP	NM_017869/NM_079837	BTG3 associated nuclear protein	0.000102805	0.0426547	-0.21098	0.523235	0.734215	Gene Body	Hypomethylated
cg10509607	BCL11B	NM_022898/NM_138576	B-cell CLL/lymphoma 11B (zinc finger protein)	0.000857939	0.0426547	-0.215948	0.465835	0.681783	Gene Body	Hypomethylated
cg15942979	BIN3	NM_018688	bridging integrator 3	0.00451305	0.048697	-0.201281	0.455099	0.65638	Gene Body	Hypomethylated
cg24157392	BTLA	NM_001085357/NM_181780	B and T lymphocyte associated	0.00425642	0.048697	-0.244814	0.43187	0.676684	Gene Body	Hypomethylated
cg11354682	C19orf38	NM_001136482	chromosome 19 open reading frame 38	0.000857939	0.0426547	-0.278944	0.422911	0.701856	Gene Body	Hypomethylated
cg00968167	CAPZB	NM_004930	capping protein (actin filament) muscle Z-line, beta	0.00182978	0.0426547	-0.200779	0.368803	0.569583	Gene Body	Hypomethylated
cg14214797	CCDC88C	NM_001080414	coiled-coil domain containing 88C	0.00291403	0.0442236	-0.205549	0.476265	0.681814	Gene Body	Hypomethylated
cg05799811	CD247	NM_000734/NM_198053	CD247 molecule	0.00363662	0.045968	-0.251388	0.305438	0.556826	Gene Body	Hypomethylated
cg09473725	CD247	NM_000734/NM_198053	CD247 molecule	0.00111458	0.0426547	-0.235821	0.449646	0.685467	Gene Body	Hypomethylated
cg07786657	CD247	NM_000734/NM_198053	CD247 molecule	0.00182978	0.0426547	-0.209717	0.387273	0.59699	Gene Body	Hypomethylated
cg06164961	CD3E	NM_000733	CD3e molecule, epsilon (CD3-TCR complex)	0.00182978	0.0426547	-0.215415	0.568909	0.784324	Gene Body	Hypomethylated
cg02713832	CD6	NM_006725	CD6 molecule	0.00037128	0.0426547	-0.216977	0.382101	0.599078	Gene Body	Hypomethylated
cg21057323	CDC42BPB	NM_006035	CDC42 binding protein kinase beta (DMPK-like)	0.000495534	0.0426547	-0.228141	0.287435	0.515577	Gene Body	Hypomethylated
cg20488123	CDKAL1	NM_017774	CDK5 regulatory subunit associated protein 1-like 1	0.00363662	0.045968	-0.251733	0.362766	0.614499	Gene Body	Hypomethylated
cg18924562	CLEC1A	NM_016511	C-type lectin domain family 1, member A	0.000201172	0.0426547	-0.216175	0.547182	0.763357	Gene Body	Hypomethylated
cg12216435	COPG	NM_016128	coatomer protein complex, subunit gamma	0.00451305	0.048697	-0.211707	0.268805	0.480512	Gene Body	Hypomethylated
cg17896808	CYFIP1	NM_001033028/NM_014608	cytoplasmic FMR1 interacting protein 1	0.00143261	0.0426547	-0.210439	0.467208	0.677647	Gene Body	Hypomethylated
cg04344000	DCBLD1	NM_173674	discoidin, CUB and LCCL domain containing 1	0.00143261	0.0426547	-0.226647	0.50808	0.734727	Gene Body	Hypomethylated
cg07996532	ECE1	NM_001113348	endothelin converting enzyme 1	0.00291403	0.0442236	-0.203267	0.326321	0.529587	Gene Body	Hypomethylated
cg20086579	ELOF1	NM_032377	elongation factor 1 homolog (S. cerevisiae)	0.00363662	0.045968	-0.207332	0.468473	0.675805	Gene Body	Hypomethylated
cg04741211	EML4	NM_001145076/NM_019063	echinoderm microtubule associated protein like 4	0.00182978	0.0426547	-0.208479	0.430502	0.638981	Gene Body	Hypomethylated
cg07092111	EPC1	NM_025209	enhancer of polycomb homolog 1 (Drosophila)	0.00363662	0.045968	-0.214526	0.33394	0.548465	Gene Body	Hypomethylated
cg03295554	ETS1	NM_001143820	v-ets erythroblastosis virus E26 oncogene homolog 1 (avian)	0.00143261	0.0426547	-0.227132	0.413807	0.640939	Gene Body	Hypomethylated
cg25068347	ETS1	NM_001143820/NM_001162422/NM_005238	v-ets erythroblastosis virus E26 oncogene homolog 1 (avian)	0.00451305	0.048697	-0.200529	0.516827	0.717356	Gene Body	Hypomethylated
cg17813891	EVL	NM_016337	Enah/Vasp-like	0.00363662	0.045968	-0.241844	0.397892	0.639736	Gene Body	Hypomethylated
cg21761853	FLOT1	NM_005803	flotillin 1	0.00111458	0.0426547	-0.203527	0.229864	0.433391	Gene Body	Hypomethylated
cg11244402	FOXO1	NM_002015	forkhead box O1	0.00111458	0.0426547	-0.217361	0.304898	0.522259	Gene Body	Hypomethylated
cg07212384	GAL3ST4	NM_024637	galactose-3-O-sulfotransferase 4	0.00231643	0.0430677	-0.237404	0.425185	0.66259	Gene Body	Hypomethylated
cg22689323	GML	NM_002066	glycosylphosphatidylinositol anchored molecule like protein	0.00231643	0.0430677	-0.223772	0.526878	0.750649	Gene Body	Hypomethylated
cg25554496	GNA13	NM_006572	guanine nucleotide binding protein (G protein), alpha 13	0.00143261	0.0426547	-0.260705	0.495009	0.755714	Gene Body	Hypomethylated
cg18430255	GRK5	NM_005308	G protein-coupled receptor kinase 5	0.00111458	0.0426547	-0.234043	0.507462	0.741504	Gene Body	Hypomethylated
cg06732873	HERPUD2	NM_022373	HERPUD family member 2	0.00291403	0.0442236	-0.221622	0.470559	0.692181	Gene Body	Hypomethylated
cg23174662	HIF1A	NM_001530/NM_181054	hypoxia inducible factor 1, alpha subunit (basic helix-loop-helix transcription factor)	0.00182978	0.0426547	-0.251959	0.405089	0.657049	Gene Body	Hypomethylated
cg15535471	HIPK2	NM_001113239/NM_022740	homeodomain interacting protein kinase 2; similar to homeodomain interacting protein kinase 2	0.00143261	0.0426547	-0.208173	0.547749	0.755921	Gene Body	Hypomethylated
cg06748146	HK1	NM_033500/NM_000188/NM_033498/NM_033497/NM_033496	hexokinase 1	0.00363662	0.045968	-0.21108	0.396201	0.60728	Gene Body	Hypomethylated
cg21366673	HLA-E	NM_005516	major histocompatibility complex, class I, E	0.00363662	0.045968	-0.211768	0.422459	0.634227	Gene Body	Hypomethylated
cg08441850	IKZF3	NM_183228/NM_183229/NM_012481/NM_183230/NM_183231/NM_183232	IKAROS family zinc finger 3 (Aiolos)	0.00291403	0.0442236	-0.242868	0.384944	0.627811	Gene Body	Hypomethylated
cg11992736	IL12RB1	NM_005535/NM_153701	interleukin 12 receptor, beta 1	0.000857939	0.0426547	-0.208334	0.206512	0.414846	Gene Body	Hypomethylated
cg09018107	IL12RB2	NM_001559	interleukin 12 receptor, beta 2	0.00291403	0.0442236	-0.248743	0.502165	0.750908	Gene Body	Hypomethylated
cg14849855	IL12RB2	NM_001559	interleukin 12 receptor, beta 2	0.00182978	0.0426547	-0.229542	0.467631	0.697172	Gene Body	Hypomethylated
cg15392364	IL19	NM_153758	interleukin 19	0.00231643	0.0430677	-0.264036	0.45142	0.715455	Gene Body	Hypomethylated
cg15375424	IRF1	NM_002198	interferon regulatory factor 1	0.00231643	0.0430677	-0.228349	0.435977	0.664326	Gene Body	Hypomethylated
cg07069934	ISG20	NM_002201	interferon stimulated exonuclease gene 20kDa	0.00182978	0.0426547	-0.258116	0.395879	0.653995	Gene Body	Hypomethylated
cg07076751	KIAA1949	NM_001134870/NM_133471	KIAA1949	0.00291403	0.0442236	-0.239386	0.484384	0.72377	Gene Body	Hypomethylated
cg19368911	KIF26B	NM_018012	kinesin family member 26B	0.00111458	0.0426547	-0.20317	0.486248	0.689418	Gene Body	Hypomethylated
cg18030943	LAMP3	NM_014398	lysosomal-associated membrane protein 3	0.00291403	0.0442236	-0.202618	0.517363	0.719981	Gene Body	Hypomethylated
cg19510565	LAPTM5	NM_006762	lysosomal multispanning membrane protein 5	0.00291403	0.0442236	-0.243712	0.342342	0.586054	Gene Body	Hypomethylated
cg17250262	LBH	NM_030915	limb bud and heart development homolog (mouse)	0.00451305	0.048697	-0.211036	0.340373	0.551409	Gene Body	Hypomethylated
cg23732024	LY96	NM_015364	lymphocyte antigen 96	0.00111458	0.0426547	-0.203272	0.51427	0.717542	Gene Body	Hypomethylated
cg24141516	MAPKAPK2	NM_004759/NM_032960	mitogen-activated protein kinase-activated protein kinase 2	0.00111458	0.0426547	-0.207293	0.569946	0.777239	Gene Body	Hypomethylated
cg11630392	MED12L	NM_053002	mediator complex subunit 12-like	0.00363662	0.045968	-0.237435	0.311799	0.549234	Gene Body	Hypomethylated
cg02505177	MGEA5	NM_001142434/NM_012215	meningioma expressed antigen 5 (hyaluronidase)	0.00291403	0.0442236	-0.225163	0.365525	0.590688	Gene Body	Hypomethylated
cg23825480	MORC2	NM_014941	MORC family CW-type zinc finger 2	0.00363662	0.045968	-0.232674	0.326857	0.559531	Gene Body	Hypomethylated
cg07630255	MPI	NM_002435	mannose phosphate isomerase	0.00291403	0.0442236	-0.208317	0.491981	0.700298	Gene Body	Hypomethylated
cg03717755	MYLIP	NM_013262	myosin regulatory light chain interacting protein	0.000857939	0.0426547	-0.20501	0.45481	0.65982	Gene Body	Hypomethylated
cg22798362	MYO1D	NM_015194	myosin ID	0.00291403	0.0442236	-0.233054	0.563094	0.796148	Gene Body	Hypomethylated
cg20636714	NET1	NM_001047160	neuroepithelial cell transforming 1	0.00363662	0.045968	-0.201111	0.484945	0.686056	Gene Body	Hypomethylated
cg22324981	NFATC1	NM_006162/NM_172388/NM_172389/NM_172387	nuclear factor of activated T-cells, cytoplasmic, calcineurin-dependent 1	0.00182978	0.0426547	-0.224496	0.406683	0.631179	Gene Body	Hypomethylated
cg00689225	NFKBIA	NM_020529	nuclear factor of kappa light polypeptide gene enhancer in B-cells inhibitor, alpha	0.00363662	0.045968	-0.219865	0.444152	0.664017	Gene Body	Hypomethylated
cg07698102	PARD3B	NM_057177/NM_152526/NM_205863	par-3 partitioning defective 3 homolog B (C. elegans)	0.000656027	0.0426547	-0.204717	0.389251	0.593969	Gene Body	Hypomethylated
cg14864167	PDE7A	NM_002604	phosphodiesterase 7A	0.000274392	0.0426547	-0.240922	0.379204	0.620126	Gene Body	Hypomethylated
cg23975251	PEX14	NM_004565	peroxisomal biogenesis factor 14	0.00182978	0.0426547	-0.218468	0.361839	0.580307	Gene Body	Hypomethylated
cg00661777	PIK3CG	NM_002649	phosphoinositide-3-kinase, catalytic, gamma polypeptide	0.00451305	0.048697	-0.234604	0.326686	0.56129	Gene Body	Hypomethylated
cg24961795	PLCG1	NM_002660/NM_182811	phospholipase C, gamma 1	0.00182978	0.0426547	-0.213913	0.510182	0.724096	Gene Body	Hypomethylated
cg07427475	PLEC1	NM_201378/NM_201384/NM_201382/NM_201381/NM_000445/NM_201380/NM_201383/NM_201379	plectin 1, intermediate filament binding protein 500kDa	0.00182978	0.0426547	-0.264746	0.37023	0.634976	Gene Body	Hypomethylated
cg02331830	PLEC1	NM_201378/NM_201384/NM_201382/NM_201381/NM_000445/NM_201380/NM_201383/NM_201379	plectin 1, intermediate filament binding protein 500kDa	0.00143261	0.0426547	-0.205087	0.248853	0.45394	Gene Body	Hypomethylated
cg16652347	PLXNA4	NM_001105543/NM_020911/NM_181775	plexin A4	0.00231643	0.0430677	-0.230478	0.40563	0.636108	Gene Body	Hypomethylated
cg17904575	PPP2R5C	NM_001161726/NM_002719/NM_001161725/NM_178587/NM_178586	protein phosphatase 2, regulatory subunit B', gamma isoform	0.00363662	0.045968	-0.243282	0.389388	0.632669	Gene Body	Hypomethylated
cg08622666	RANBP9	NM_005493	RAN binding protein 9	0.00363662	0.045968	-0.266787	0.442819	0.709606	Gene Body	Hypomethylated
cg20146241	RCAN3	NM_013441	RCAN family member 3	0.00111458	0.0426547	-0.230036	0.215634	0.445671	Gene Body	Hypomethylated
cg21774136	RERE	NM_001042681/NM_012102	arginine-glutamic acid dipeptide (RE) repeats	0.00231643	0.0430677	-0.213401	0.37568	0.589081	Gene Body	Hypomethylated
cg07569288	RPS11	NM_001015	ribosomal protein S11	0.00291403	0.0442236	-0.210629	0.456134	0.666763	Gene Body	Hypomethylated
cg02251850	RPTOR	NM_001163034/NM_020761	regulatory associated protein of MTOR, complex 1	0.00291403	0.0442236	-0.280417	0.377119	0.657536	Gene Body	Hypomethylated
cg26360197	RPTOR	NM_001163034/NM_020761	regulatory associated protein of MTOR, complex 1	0.00363662	0.045968	-0.235053	0.386337	0.621391	Gene Body	Hypomethylated
cg03961551	RUNX3	NM_001031680/NM_004350	runt-related transcription factor 3	0.00363662	0.045968	-0.260535	0.343649	0.604185	Gene Body	Hypomethylated
cg17972213	S1PR1	NM_001400	sphingosine-1-phosphate receptor 1	0.00451305	0.048697	-0.228223	0.451007	0.679229	Gene Body	Hypomethylated
cg23217983	SGIP1	NM_032291	SH3-domain GRB2-like (endophilin) interacting protein 1	0.00111458	0.0426547	-0.203402	0.460046	0.663448	Gene Body	Hypomethylated
cg04450994	SLC22A23	NM_015482/NM_021945	solute carrier family 22, member 23	0.00363662	0.045968	-0.239301	0.308745	0.548046	Gene Body	Hypomethylated
cg02061660	SLC25A46	NM_138773	solute carrier family 25, member 46	0.00451305	0.048697	-0.210248	0.506599	0.716847	Gene Body	Hypomethylated
cg13869484	SLC2A5	NR_024180	solute carrier family 2 (facilitated glucose/fructose transporter), member 5	0.00363662	0.045968	-0.222295	0.361381	0.583675	Gene Body	Hypomethylated
cg09050775	SLC38A2	NM_018976	solute carrier family 38, member 2	0.00111458	0.0426547	-0.210477	0.465069	0.675547	Gene Body	Hypomethylated
cg18720622	SLC6A18	NM_182632	solute carrier family 6, member 18	0.00291403	0.0442236	-0.22735	0.420799	0.648149	Gene Body	Hypomethylated
cg19048010	SSH2	NM_033389	slingshot homolog 2 (Drosophila)	0.00363662	0.045968	-0.215879	0.453065	0.668944	Gene Body	Hypomethylated
cg11022926	STK17A	NM_004760	serine/threonine kinase 17a	0.00182978	0.0426547	-0.235996	0.503686	0.739682	Gene Body	Hypomethylated
cg23954655	STK24	NM_001032296	serine/threonine kinase 24 (STE20 homolog, yeast)	0.00291403	0.0442236	-0.262953	0.232302	0.495255	Gene Body	Hypomethylated
cg17626301	TAP1	NM_000593	transporter 1, ATP-binding cassette, sub-family B (MDR/TAP)	0.00182978	0.0426547	-0.232949	0.509779	0.742729	Gene Body	Hypomethylated
cg26234900	TAP1	NM_000593	transporter 1, ATP-binding cassette, sub-family B (MDR/TAP)	0.00231643	0.0430677	-0.213686	0.510888	0.724575	Gene Body	Hypomethylated
cg17161520	TBC1D10C	NM_198517	TBC1 domain family, member 10C	0.00363662	0.045968	-0.266005	0.353454	0.619459	Gene Body	Hypomethylated
cg07613391	TGFBR2	NM_001024847/NM_003242	transforming growth factor, beta receptor II (70/80kDa)	0.00231643	0.0430677	-0.257802	0.408506	0.666309	Gene Body	Hypomethylated
cg26341831	TMEM63A	NM_014698	transmembrane protein 63A	0.00363662	0.045968	-0.298806	0.281369	0.580175	Gene Body	Hypomethylated
cg15526535	TNFRSF1B	NM_001066	tumor necrosis factor receptor superfamily, member 1B	0.00143261	0.0426547	-0.213752	0.521239	0.734991	Gene Body	Hypomethylated
cg03055671	TNFSF10	NM_003810	tumor necrosis factor (ligand) superfamily, member 10	0.00363662	0.045968	-0.230908	0.266801	0.49771	Gene Body	Hypomethylated
cg10825315	TSHR	NM_001018036/NM_001142626/NM_000369	thyroid stimulating hormone receptor	0.00111458	0.0426547	-0.250104	0.163821	0.413925	Gene Body	Hypomethylated
cg14373410	TSHR	NM_001018036/NM_001142626/NM_000369	thyroid stimulating hormone receptor	0.00182978	0.0426547	-0.238705	0.542629	0.781335	Gene Body	Hypomethylated
cg13525276	TSHR	NM_001018036/NM_001142626/NM_000369	thyroid stimulating hormone receptor	0.000144222	0.0426547	-0.208703	0.145899	0.354602	Gene Body	Hypomethylated
cg21876656	UBAC2	NM_001144072/NM_177967/NR_026644	UBA domain containing 2	0.00291403	0.0442236	-0.232881	0.438435	0.671316	Gene Body	Hypomethylated
cg09354050	UBASH3A	NM_001001895/NM_018961	ubiquitin associated and SH3 domain containing, A	0.00363662	0.045968	-0.227773	0.448423	0.676196	Gene Body	Hypomethylated
cg10859442	UCP3	NM_003356/NM_022803	uncoupling protein 3 (mitochondrial, proton carrier)	0.00451305	0.048697	-0.251053	0.456123	0.707175	Gene Body	Hypomethylated
cg03562367	USP25	NM_013396	ubiquitin specific peptidase 25	0.00143261	0.0426547	-0.214824	0.351491	0.566315	Gene Body	Hypomethylated
cg13860281	VOPP1	NM_030796	similar to EGFR-coamplified and overexpressed protein	0.00291403	0.0442236	-0.216755	0.513177	0.729932	Gene Body	Hypomethylated
cg26192520	YWHAZ	NM_001135700/NM_001135702/NM_145690/NM_003406/NM_001135699/NM_001135701	tyrosine 3-monooxygenase/tryptophan 5-monooxygenase activation protein, zeta polypeptide	0.00291403	0.0442236	-0.224942	0.461076	0.686018	Gene Body	Hypomethylated
cg07631435	ZBTB16	NM_001018011/NM_006006	zinc finger and BTB domain containing 16	0.00182978	0.0426547	-0.217282	0.296484	0.513766	Gene Body	Hypomethylated
cg11210357	ZC3H3	NM_015117	zinc finger CCCH-type containing 3	0.00111458	0.0426547	-0.202648	0.550933	0.753581	Gene Body	Hypomethylated
cg08169020	ZFP36L1	NM_004926	zinc finger protein 36, C3H type-like 1	0.00451305	0.048697	-0.207655	0.299523	0.507177	Gene Body	Hypomethylated
cg10099732	ZFP36L1	NM_004926	zinc finger protein 36, C3H type-like 1	0.00363662	0.045968	-0.206249	0.40773	0.613979	Gene Body	Hypomethylated
cg01424562	ZFP36L1	NM_004926	zinc finger protein 36, C3H type-like 1	0.00363662	0.045968	-0.205002	0.503906	0.708909	Gene Body	Hypomethylated
cg18825221	RAD51L1	NM_133509/NM_002877/NM_133510	RAD51-like 1 (S. cerevisiae)	0.00291403	0.0442236	-0.22558	0.217667	0.443247	Gene Body	Hypomethylated
cg14054883	SYK	NR_024155/NR_024156/NM_003177/NM_001135052	spleen tyrosine kinase	0.00231643	0.0430677	-0.239108	0.479629	0.718737	Gene Body	Hypomethylated
cg00942920	LAX1	NM_001136190/NM_017773	lymphocyte transmembrane adaptor 1	0.00111458	0.0426547	-0.201484	0.299114	0.500598	Gene Body/1stExon/5'UTR	Hypomethylated
cg15930380	MIER1	NM_001077704/NM_001146111/NM_001146113/NM_001077703/NM_001146112/NM_001077700/NM_001146110/NM_001077702/NM_001077701/NM_020948	mesoderm induction early response 1 homolog (Xenopus laevis)	0.000201172	0.0426547	-0.211533	0.23404	0.445573	Gene Body/5'UTR	Hypomethylated
cg05357209	UNC84A	NM_001130965/NM_025154	unc-84 homolog A (C. elegans)	0.000857939	0.0426547	-0.205145	0.567501	0.772646	Gene Body/5'UTR	Hypomethylated
cg04256697	PXN	NM_001080855/NM_002859/NM_025157	paxillin	0.00143261	0.0426547	-0.222424	0.412617	0.63504	Gene Body/TSS1500	Hypomethylated
cg05756492	RASSF5	NM_182663/NM_182664/NM_182665	Ras association (RalGDS/AF-6) domain family member 5	0.00363662	0.045968	-0.212932	0.437616	0.650548	Gene Body/TSS1500	Hypomethylated
cg02035751	RASSF5	NM_182663/NM_182664/NM_182665	Ras association (RalGDS/AF-6) domain family member 5	0.00182978	0.0426547	-0.205564	0.447997	0.653561	Gene Body/TSS1500	Hypomethylated
cg08742502	PRDM1	NM_001198/NM_182907	PR domain containing 1, with ZNF domain	0.00451305	0.048697	-0.224408	0.422158	0.646566	Gene Body/TSS200	Hypomethylated
cg23491841	C2orf85	NM_173821	chromosome 2 open reading frame 85	0.00291403	0.0442236	-0.227486	0.342483	0.569969	TSS1500	Hypomethylated
cg13750061	CD3G	NM_000073	CD3g molecule, gamma (CD3-TCR complex)	0.00182978	0.0426547	-0.213368	0.578744	0.792112	TSS1500	Hypomethylated
cg05160234	CD3G	NM_000073	CD3g molecule, gamma (CD3-TCR complex)	0.00291403	0.0442236	-0.209171	0.495127	0.704298	TSS1500	Hypomethylated
cg21587469	DGKA	NM_001345	diacylglycerol kinase, alpha 80kDa	0.00363662	0.045968	-0.219167	0.390676	0.609843	TSS1500	Hypomethylated
cg18463607	EXOC1	NM_001024924/NM_018261/NM_178237	exocyst complex component 1	0.00363662	0.045968	-0.226922	0.519007	0.745928	TSS1500	Hypomethylated
cg12141056	FAM129A	NM_052966	family with sequence similarity 129, member A	0.00182978	0.0426547	-0.218982	0.543234	0.762216	TSS1500	Hypomethylated
cg00510689	FAM71B	NM_130899	family with sequence similarity 71, member B	0.00182978	0.0426547	-0.219925	0.533366	0.753291	TSS1500	Hypomethylated
cg00032884	FOXN2	NM_002158	forkhead box N2	0.00231643	0.0430677	-0.228971	0.499772	0.728743	TSS1500	Hypomethylated
cg13015616	HFE	NM_139006/NM_139011/NM_000410/NM_139004/NM_139007/NM_139010/NM_139009/NM_139003/NM_139008	hemochromatosis	0.00291403	0.0442236	-0.204223	0.52444	0.728663	TSS1500	Hypomethylated
cg08817540	HHLA2	NM_007072	HERV-H LTR-associating 2	0.000495534	0.0426547	-0.297836	0.283285	0.581122	TSS1500	Hypomethylated
cg24634471	JRK	NM_001077527/NM_003724	jerky homolog (mouse)	0.00291403	0.0442236	-0.362929	0.361988	0.724917	TSS1500	Hypomethylated
cg10596483	JRK	NM_001077527/NM_003724	jerky homolog (mouse)	0.00363662	0.045968	-0.327195	0.330884	0.65808	TSS1500	Hypomethylated
cg15474337	NAPSB	NR_002798	napsin B aspartic peptidase pseudogene	0.00182978	0.0426547	-0.250066	0.312845	0.56291	TSS1500	Hypomethylated
cg03889044	PDCD1	NM_005018	programmed cell death 1	0.00182978	0.0426547	-0.200742	0.375659	0.576401	TSS1500	Hypomethylated
cg06110802	RPS3A	NM_001006	ribosomal protein S3A	0.000274392	0.0426547	-0.202379	0.536689	0.739068	TSS1500	Hypomethylated
cg09993145	RUNX3	NM_001031680	runt-related transcription factor 3	0.00143261	0.0426547	-0.311317	0.214883	0.526199	TSS1500	Hypomethylated
cg25913761	SEMA4B	NM_020210	sema domain, immunoglobulin domain (Ig), transmembrane domain (TM) and short cytoplasmic domain, (semaphorin) 4B	0.00451305	0.048697	-0.212193	0.424066	0.636258	TSS1500	Hypomethylated
cg26955540	SEMA4B	NM_020210	sema domain, immunoglobulin domain (Ig), transmembrane domain (TM) and short cytoplasmic domain, (semaphorin) 4B	0.00363662	0.045968	-0.211713	0.485404	0.697117	TSS1500	Hypomethylated
cg22241838	TMEM109	NM_024092	transmembrane protein 109	0.00363662	0.045968	-0.220816	0.28592	0.506737	TSS1500	Hypomethylated
cg02131853	TMEM156	NM_024943	transmembrane protein 156	0.00291403	0.0442236	-0.201306	0.506652	0.707958	TSS1500	Hypomethylated
cg27280688	UBASH3A	NM_001001895/NM_018961	ubiquitin associated and SH3 domain containing, A	0.00291403	0.0442236	-0.228708	0.484779	0.713486	TSS1500	Hypomethylated
cg08338281	WIBG	NM_032345	within bgcn homolog (Drosophila)	0.00143261	0.0426547	-0.239321	0.44692	0.686242	TSS1500	Hypomethylated
cg08859278	ZAP70	NM_001079	zeta-chain (TCR) associated protein kinase 70kDa	0.00182978	0.0426547	-0.207225	0.474554	0.681779	TSS1500	Hypomethylated
cg03068068	ZBTB32	NM_014383	zinc finger and BTB domain containing 32	0.00231643	0.0430677	-0.201627	0.436095	0.637722	TSS1500	Hypomethylated
cg11316887	SVIL	NM_021738/NM_003174	supervillin	0.00451305	0.048697	-0.264397	0.429808	0.694206	TSS1500/5'UTR	Hypomethylated
cg07545925	CD3G	NM_000073	CD3g molecule, gamma (CD3-TCR complex)	0.00231643	0.0430677	-0.211506	0.565855	0.777361	TSS200	Hypomethylated
cg05655806	CD96	NM_005816/NM_198196	CD96 molecule	0.00291403	0.0442236	-0.218359	0.353021	0.571381	TSS200	Hypomethylated
cg12810837	CLEC2D	NM_001004419/NM_013269	C-type lectin domain family 2, member D	0.00182978	0.0426547	-0.29562	0.336218	0.631838	TSS200	Hypomethylated
cg08450017	CXCR6	NM_006564	chemokine (C-X-C motif) receptor 6	0.00363662	0.045968	-0.221817	0.319384	0.541201	TSS200	Hypomethylated
cg21805118	DIABLO	NM_019887/NM_138929/NR_024600/NR_024601	diablo homolog (Drosophila)	0.00182978	0.0426547	-0.20025	0.489327	0.689577	TSS200	Hypomethylated
cg10161121	FASLG	NM_000639	Fas ligand (TNF superfamily, member 6)	0.00182978	0.0426547	-0.250662	0.482603	0.733265	TSS200	Hypomethylated
cg26329274	ITK	NM_005546	IL2-inducible T-cell kinase	0.00451305	0.048697	-0.237122	0.340946	0.578068	TSS200	Hypomethylated
cg00446123	LIME1	NM_017806	Lck interacting transmembrane adaptor 1	0.00363662	0.045968	-0.284128	0.277397	0.561525	TSS200	Hypomethylated
cg21201401	LIME1	NM_017806	Lck interacting transmembrane adaptor 1	0.00451305	0.048697	-0.237263	0.239671	0.476934	TSS200	Hypomethylated
cg18920397	LY9	NM_001033667/NM_002348	lymphocyte antigen 9	0.00231643	0.0430677	-0.257197	0.3293	0.586497	TSS200	Hypomethylated
cg27058497	RUNX3	NM_001031680	runt-related transcription factor 3	0.00182978	0.0426547	-0.27313	0.228647	0.501777	TSS200	Hypomethylated
cg08796342	TC2N	NM_001128596	tandem C2 domains, nuclear	0.00291403	0.0442236	-0.240105	0.401888	0.641993	TSS200	Hypomethylated
cg17984638	TXK	NM_003328	TXK tyrosine kinase	0.00231643	0.0430677	-0.235451	0.50552	0.740971	TSS200	Hypomethylated
cg13584531	MGAT4A	NM_001160154/NM_012214	mannosyl (alpha-1,3-)-glycoprotein beta-1,4-N-acetylglucosaminyltransferase, isozyme A	0.00363662	0.045968	-0.225037	0.488821	0.713858	TSS200/Gene Body	Hypomethylated
cg00324097	SEPT9	NM_001113496/NM_001113492/NM_001113493/NM_001113491/NM_006640/NM_001113494	septin 9	0.00182978	0.0426547	-0.221012	0.285491	0.506502	TSS200/Gene Body	Hypomethylated
cg21204860	SEPT9	NM_001113496/NM_001113492/NM_001113493/NM_001113491/NM_006640/NM_001113494	septin 9	0.00291403	0.0442236	-0.209596	0.367888	0.577484	TSS200/Gene Body	Hypomethylated
