# Supplementary material for: DNA Methylation Modifications Associated with Chronic Fatigue Syndrome
Source: PLoS One. 2014 Aug 11;9(8):e104757. doi: 10.1371/journal.pone.0104757 (PMC4128721; doi:10.1371/journal.pone.0104757)
Supplement: Table S7 — CpG sites in genes within the immune cell regulation cluster identified as differentially methylated between CFS patients and healthy controls. (XLSX) [file pone.0104757.s007.xlsx]

## Sheet: Table S7
Table S7. CpG sites in genes within the immune cell regulation cluster identified as differentially methylated between CFS patients and healthy controls.
Probe name	Gene Name	Gene Accession Number	Description	P-Value	Adjust Pval	Beta-Difference	Mean_CFS	Mean_Control	Genic Region	Methylation Status (CFS-CTL)
cg08324090	ACAP1	NM_014716	ArfGAP with coiled-coil, ankyrin repeat and PH domains 1	0.00111458	0.0426547	0.208147	0.79314	0.584993	Gene Body	Hypermethylated
cg16502747	ACIN1	NM_001164814/NM_001164815/NM_001164816/NM_001164817/NM_014977	apoptotic chromatin condensation inducer 1	0.00182978	0.0426547	0.232001	0.692341	0.46034	Gene Body	Hypermethylated
cg26831416	ACTN4	NM_004924	actinin, alpha 4	0.00451305	0.048697	0.205185	0.687354	0.482169	Gene Body	Hypermethylated
cg23210971	AFF1	NM_001166693/NM_005935	AF4/FMR2 family, member 1	0.00182978	0.0426547	0.247396	0.816931	0.569536	Gene Body	Hypermethylated
cg01400750	ANAPC10	NM_014885	anaphase promoting complex subunit 10	0.00143261	0.0426547	0.232561	0.721045	0.488483	Gene Body	Hypermethylated
cg07377519	AP2A1	NM_014203/NM_130787	adaptor-related protein complex 2, alpha 1 subunit	0.00182978	0.0426547	0.213527	0.588081	0.374555	Gene Body	Hypermethylated
cg22062741	ARHGEF10	NM_014629	Rho guanine nucleotide exchange factor (GEF) 10	0.00363663	0.045968	0.225134	0.767949	0.542815	Gene Body	Hypermethylated
cg01607321	ARHGEF10	NM_014629	Rho guanine nucleotide exchange factor (GEF) 10	0.00231643	0.0430677	0.200098	0.722519	0.522421	Gene Body	Hypermethylated
cg16451527	ARHGEF3	NM_001128615/NM_019555	Rho guanine nucleotide exchange factor (GEF) 3	0.000656027	0.0426547	0.240265	0.78975	0.549485	Gene Body	Hypermethylated
cg27627524	ASAP1	NM_018482	ArfGAP with SH3 domain, ankyrin repeat and PH domain 1	0.00231643	0.0430677	0.22033	0.647184	0.426853	Gene Body	Hypermethylated
cg01796438	ATG7	NM_001136031/NM_001144912/NM_006395	ATG7 autophagy related 7 homolog (S. cerevisiae)	0.00231643	0.0430677	0.229192	0.726174	0.496983	TSS1500	Hypermethylated
cg16778107	AXIN1	NM_003502/NM_181050	axin 1	0.000857939	0.0426547	0.209544	0.70372	0.494177	Gene Body	Hypermethylated
cg24165638	AZU1	NM_001700	azurocidin 1	0.00231643	0.0430677	0.208458	0.791957	0.583498	Gene Body	Hypermethylated
cg17322118	BCL10	NM_003921	B-cell CLL/lymphoma 10	0.000495534	0.0426547	0.227727	0.874203	0.646476	TSS200	Hypermethylated
cg05057534	BRE	NM_004899/NM_199191/NM_199192/NM_199193/NM_199194	brain and reproductive organ-expressed (TNFRSF1A modulator)	0.00363663	0.045968	0.21159	0.724585	0.512995	Gene Body	Hypermethylated
cg19676553	BRF1	NM_001519	BRF1 homolog, subunit of RNA polymerase III transcription initiation factor IIIB (S. cerevisiae)	0.00291403	0.0442236	0.22943	0.790456	0.561025	Gene Body	Hypermethylated
cg25605731	CALR	NM_004343	calreticulin	0.00363663	0.045968	0.254772	0.745815	0.491043	Gene Body	Hypermethylated
cg04334723	CALR	NM_004343	calreticulin	0.00291403	0.0442236	0.200544	0.659649	0.459105	Gene Body	Hypermethylated
cg16942632	CAMKK2	NM_006549/NM_153499/NM_153500/NM_172214/NM_172215/NM_172216/NM_172226	calcium/calmodulin-dependent protein kinase kinase 2, beta	0.00231643	0.0430677	0.205085	0.712754	0.507669	5' UTR	Hypermethylated
cg08688659	CD44	NM_000610/NM_001001389/NM_001001390/NM_001001391/NM_001001392	CD44 molecule (Indian blood group)	0.00451305	0.048697	0.219118	0.755216	0.536098	Gene Body	Hypermethylated
cg25025545	CD83	NM_001040280/NM_004233	CD83 molecule	0.00363663	0.045968	0.238156	0.758274	0.520119	3' UTR	Hypermethylated
cg11070172	CEBPE	NM_001805	CCAAT/enhancer binding protein (C/EBP), epsilon	0.000656027	0.0426547	0.205375	0.78942	0.584045	Gene Body	Hypermethylated
cg05575639	CHD7	NM_017780	chromodomain helicase DNA binding protein 7	0.000495534	0.0426547	0.208324	0.764196	0.555873	5' UTR	Hypermethylated
cg18463686	CLEC5A	NM_013252	C-type lectin domain family 5, member A	0.00182978	0.0426547	0.227705	0.731519	0.503814	5' UTR/1st Exon	Hypermethylated
cg18502618	COL18A1	NM_030582/NM_130444/NM_130445	collagen, type XVIII, alpha 1	0.00143261	0.0426547	0.207391	0.848441	0.64105	Gene Body	Hypermethylated
cg16844053	CUL1	NM_003592	cullin 1	0.00231643	0.0430677	0.213957	0.798901	0.584944	5' UTR	Hypermethylated
cg01474011	CUL3	NM_003590	cullin 3	0.00291403	0.0442236	0.221567	0.735981	0.514413	Gene Body	Hypermethylated
cg27591502	DOCK2	NM_004946	dedicator of cytokinesis 2	0.00363663	0.045968	0.219017	0.789512	0.570495	Gene Body	Hypermethylated
cg08628635	E2F3	NM_001949	E2F transcription factor 3	0.00451305	0.048697	0.235859	0.756928	0.52107	Gene Body	Hypermethylated
cg10028625	ECT2	NM_018098	epithelial cell transforming sequence 2 oncogene	0.00182978	0.0426547	0.243443	0.821627	0.578185	Gene Body	Hypermethylated
cg14377681	ERBB2	NM_001005862/NM_004448	v-erb-b2 erythroblastic leukemia viral oncogene homolog 2, neuro/glioblastoma derived oncogene homolog (avian)	0.00291403	0.0442236	0.232598	0.700722	0.468124	Gene Body	Hypermethylated
cg25656283	ERCC6	NM_000124	excision repair cross-complementing rodent repair deficiency, complementation group 6	0.00111458	0.0426547	0.208023	0.826715	0.618692	Gene Body	Hypermethylated
cg00168694	ETS2	NM_005239	v-ets erythroblastosis virus E26 oncogene homolog 2 (avian)	0.00231643	0.0430677	0.252084	0.740495	0.488411	Gene Body	Hypermethylated
cg06625767	F12	NM_000505	coagulation factor XII (Hageman factor)	0.00231643	0.0430677	0.234252	0.755798	0.521546	TSS200	Hypermethylated
cg07356342	FCER1G	NM_004106	Fc fragment of IgE, high affinity I, receptor for; gamma polypeptide	0.00291403	0.0442236	0.229493	0.758763	0.52927	TSS1500	Hypermethylated
cg05641903	FCER2	NM_002002	Fc fragment of IgE, low affinity II, receptor for (CD23)	0.00291403	0.0442236	0.213206	0.67485	0.461644	TSS1500	Hypermethylated
cg11809958	FGD4	NM_139241	FYVE, RhoGEF and PH domain containing 4	0.00182978	0.0426547	0.218122	0.811593	0.593471	TSS200	Hypermethylated
cg22431093	FGD4	NM_139241	FYVE, RhoGEF and PH domain containing 4	0.00182978	0.0426547	0.205925	0.795698	0.589773	TSS200	Hypermethylated
cg20227511	FLT3	NM_004119	fms-related tyrosine kinase 3	0.00143261	0.0426547	0.213376	0.793905	0.580529	Gene Body	Hypermethylated
cg04572930	FOXK1	NM_001037165	forkhead box K1	0.00182978	0.0426547	0.20482	0.756523	0.551703	Gene Body	Hypermethylated
cg08173709	FOXP1	NM_032682	forkhead box P1	0.00143261	0.0426547	0.201013	0.834366	0.633353	Gene Body	Hypermethylated
cg09674502	GFI1	NM_005263	growth factor independent 1 transcription repressor	0.00182978	0.0426547	0.219248	0.752627	0.533379	TSS1500	Hypermethylated
cg13441156	GHRL	NM_001134944/NM_001134945/NM_001134946/NR_024132/NR_024133/NR_024134/NR_024135/NR_024136/NR_024137/NR_024138	ghrelin/obestatin prepropeptide	0.000857939	0.0426547	0.270134	0.811209	0.541074	TSS1500	Hypermethylated
cg22742001	GIT2	NM_001135213/NM_001135214/NM_014776/NM_057169/NM_057170/NM_139201	G protein-coupled receptor kinase interacting ArfGAP 2	0.000656027	0.0426547	0.232525	0.659178	0.426653	TSS1500	Hypermethylated
cg21815704	GLRX2	NM_016066/NM_197962	glutaredoxin 2	0.00111458	0.0426547	0.264114	0.738292	0.474178	TSS1500	Hypermethylated
cg15361231	GLRX2	NM_016066/NM_197962	glutaredoxin 2	0.00451305	0.048697	0.249071	0.781578	0.532506	1st Exon/TSS1500/5'UTR	Hypermethylated
cg20732703	GRB10	NM_001001549/NM_001001550/NM_001001555/NM_005311	growth factor receptor-bound protein 10	0.000857939	0.0426547	0.220363	0.656946	0.436583	5' UTR/Gene Body	Hypermethylated
cg25444339	HIP1	NM_005338	huntingtin interacting protein 1	0.00363663	0.045968	0.204912	0.643819	0.438907	Gene Body	Hypermethylated
cg05501357	HIPK3	NM_001048200/NM_005734	homeodomain interacting protein kinase 3	0.00231643	0.0430677	0.272055	0.79358	0.521525	Gene Body	Hypermethylated
cg25600606	HIPK3	NM_001048200/NM_005734	homeodomain interacting protein kinase 3	0.00111458	0.0426547	0.252411	0.85761	0.605199	Gene Body	Hypermethylated
cg04225088	HIPK3	NM_001048200/NM_005734	homeodomain interacting protein kinase 3	0.00291403	0.0442236	0.220718	0.740047	0.519329	TSS1500	Hypermethylated
cg21578596	HLA-DMB	NM_002118	major histocompatibility complex, class II, DM beta	0.00363663	0.045968	0.203287	0.594001	0.390714	Gene Body	Hypermethylated
cg00113675	HLA-H	NR_001434	major histocompatibility complex, class I, H (pseudogene)	0.00182978	0.0426547	0.220517	0.631302	0.410785	TSS200	Hypermethylated
cg06474225	HTRA1	NM_002775	HtrA serine peptidase 1	0.00182978	0.0426547	0.235385	0.652382	0.416997	Gene Body	Hypermethylated
cg12380764	IL19	NM_153758	interleukin 19	0.00291403	0.0442236	0.20081	0.649593	0.448783	TSS1500	Hypermethylated
cg06392753	IL1R1	NM_000877	interleukin 1 receptor, type I	0.000857939	0.0426547	0.265688	0.683938	0.41825	Gene Body	Hypermethylated
cg11916609	IL1RL1	NM_016232	interleukin 1 receptor-like 1	0.00291403	0.0442236	0.215861	0.768329	0.552468	TSS1500	Hypermethylated
cg07363330	IL31RA	NM_139017	interleukin 31 receptor A	0.00231643	0.0430677	0.217592	0.69056	0.472968	Gene Body	Hypermethylated
cg06758539	IQGAP2	NM_006633	IQ motif containing GTPase activating protein 2	0.00143261	0.0426547	0.242362	0.788158	0.545796	Gene Body	Hypermethylated
cg13071069	IQSEC1	NM_001134382/NM_014869	IQ motif and Sec7 domain 1	0.00291403	0.0442236	0.211694	0.667105	0.455411	Gene Body	Hypermethylated
cg14281591	KLF5	NM_001730	Kruppel-like factor 5 (intestinal)	0.00231643	0.0430677	0.208501	0.802552	0.594052	Gene Body	Hypermethylated
cg21892720	LAIR1	NM_002287/NM_021706	leukocyte-associated immunoglobulin-like receptor 1	0.00182978	0.0426547	0.214561	0.748495	0.533934	TSS1500	Hypermethylated
cg04590170	LMO2	NM_005574	LIM domain only 2 (rhombotin-like 1)	0.00363663	0.045968	0.206665	0.692957	0.486292	5' UTR	Hypermethylated
cg10233454	LRP1	NM_002332	low density lipoprotein-related protein 1 (alpha-2-macroglobulin receptor)	0.000857939	0.0426547	0.208388	0.6704	0.462012	Gene Body	Hypermethylated
cg12016746	LRP5	NM_002335	low density lipoprotein receptor-related protein 5	0.00451305	0.048697	0.214659	0.706059	0.4914	Gene Body	Hypermethylated
cg13995774	MAML1	NM_014757	mastermind-like 1 (Drosophila)	0.00451305	0.048697	0.252334	0.718678	0.466345	Gene Body	Hypermethylated
cg03418002	MAML3	NM_018717	mastermind-like 3 (Drosophila)	0.00291403	0.0442236	0.255731	0.7874	0.53167	Gene Body	Hypermethylated
cg16145324	MAPK14	NM_001315/NM_139012/NM_139013/NM_139014	mitogen-activated protein kinase 14	0.00363663	0.045968	0.232039	0.796114	0.564075	Gene Body	Hypermethylated
cg07495389	MAPRE3	NM_012326	microtubule-associated protein, RP/EB family, member 3	0.00291403	0.0442236	0.210391	0.721229	0.510838	5' UTR	Hypermethylated
cg06486190	MDFIC	NM_001166345/NM_199072	MyoD family inhibitor domain containing	0.00182978	0.0426547	0.262402	0.7557	0.493299	Gene Body	Hypermethylated
cg09694051	MED21	NM_004264	mediator complex subunit 21	0.00363663	0.045968	0.247889	0.824588	0.576699	3' UTR	Hypermethylated
cg12182708	MMS19	NM_022362	MMS19 nucleotide excision repair homolog (S. cerevisiae)	0.00451305	0.048697	0.215993	0.747512	0.531519	Gene Body	Hypermethylated
cg00789960	MNAT1	NM_002431	menage a trois homolog 1, cyclin H assembly factor (Xenopus laevis)	0.00291403	0.0442236	0.224092	0.848716	0.624624	Gene Body	Hypermethylated
cg00705730	NCK2	NM_001004722/NM_003581	NCK adaptor protein 2	0.000857939	0.0426547	0.247707	0.852344	0.604638	5' UTR	Hypermethylated
cg04460364	NDEL1	NM_001025579/NM_030808	nudE nuclear distribution gene E homolog (A. nidulans)-like 1	0.00363663	0.045968	0.24394	0.801462	0.557522	Gene Body	Hypermethylated
cg00799984	NDRG1	NM_001135242/NM_006096	N-myc downstream regulated 1	0.00182978	0.0426547	0.246622	0.807584	0.560962	5' UTR	Hypermethylated
cg26837399	NID1	NM_002508	nidogen 1	0.00231643	0.0430677	0.246752	0.692874	0.446122	Gene Body	Hypermethylated
cg05475440	NLK	NM_016231	nemo-like kinase	0.00451305	0.048697	0.217772	0.623858	0.406085	Gene Body	Hypermethylated
cg22805603	NLRC4	NM_021209	NLR family, CARD domain containing 4	0.00291403	0.0442236	0.21572	0.775236	0.559516	5' UTR/1st Exon	Hypermethylated
cg20241876	NOTCH4	NM_004557	Notch homolog 4 (Drosophila)	0.00231643	0.0430677	0.222778	0.697212	0.474434	Gene Body	Hypermethylated
cg12709880	NPC1	NM_000271	Niemann-Pick disease, type C1	0.000656027	0.0426547	0.270943	0.828038	0.557095	Gene Body	Hypermethylated
cg13692972	OTUB1	NM_017670/NR_003089	OTU domain, ubiquitin aldehyde binding 1	0.00231643	0.0430677	0.221106	0.774233	0.553127	TSS1500	Hypermethylated
cg03340036	PIGY	NM_001042616/NM_032906	phosphatidylinositol glycan anchor biosynthesis, class Y	0.00231643	0.0430677	0.243428	0.821667	0.578239	TSS1500	Hypermethylated
cg24427660	PNPLA2	NM_020376	patatin-like phospholipase domain containing 2	0.00363663	0.045968	0.240148	0.679422	0.439273	TSS200	Hypermethylated
cg18313182	PNPLA2	NM_020376	patatin-like phospholipase domain containing 2	0.00231643	0.0430677	0.227238	0.723147	0.495909	5' UTR/1st Exon	Hypermethylated
cg14522803	PNPLA2	NM_020376	patatin-like phospholipase domain containing 2	0.000656027	0.0426547	0.215088	0.661282	0.446193	TSS200	Hypermethylated
cg07033722	PPT1	NM_000310/NM_001142604	palmitoyl-protein thioesterase 1	0.00231643	0.0430677	0.247599	0.773441	0.525842	3' UTR	Hypermethylated
cg02319986	PRAM1	NM_032152	PML-RARA regulated adaptor molecule 1	0.00231643	0.0430677	0.22975	0.780751	0.551001	TSS1500	Hypermethylated
cg15971518	PRG2	NM_002728	proteoglycan 2, bone marrow (natural killer cell activator, eosinophil granule major basic protein)	0.00143261	0.0426547	0.322173	0.654804	0.332631	TSS1500	Hypermethylated
cg01058360	PRKAG2	NM_001040633/NM_016203	protein kinase, AMP-activated, gamma 2 non-catalytic subunit	0.00291403	0.0442236	0.216012	0.767435	0.551423	Gene Body	Hypermethylated
cg22528270	PRKAG2	NM_001040633/NM_016203	protein kinase, AMP-activated, gamma 2 non-catalytic subunit	0.00451305	0.048697	0.20817	0.689346	0.481176	5' UTR/Gene Body	Hypermethylated
cg17023856	PRKCZ	NM_001033581/NM_001033582/NM_002744	protein kinase C, zeta	0.00363663	0.045968	0.227643	0.742661	0.515018	5' UTR/Gene Body	Hypermethylated
cg22694271	PSRC1	NM_001005290/NM_001032290/NM_001032291/NM_032636	proline/serine-rich coiled-coil 1	0.00291403	0.0442236	0.217284	0.681603	0.464319	Gene Body	Hypermethylated
cg02307823	PTEN	NM_000314	phosphatase and tensin homolog	0.00451305	0.048697	0.228487	0.792957	0.56447	Gene Body	Hypermethylated
cg24175188	PXK	NM_017771	PX domain containing serine/threonine kinase	0.000201172	0.0426547	0.23667	0.776176	0.539506	Gene Body	Hypermethylated
cg15572396	PXK	NM_017771	PX domain containing serine/threonine kinase	0.00231643	0.0430677	0.214189	0.724578	0.51039	Gene Body	Hypermethylated
cg04784315	RABGAP1	NM_012197	RAB GTPase activating protein 1	0.00231643	0.0430677	0.217443	0.735124	0.517681	Gene Body	Hypermethylated
cg21923525	RALBP1	NM_006788	ralA binding protein 1	0.00291403	0.0442236	0.22819	0.645418	0.417228	TSS1500	Hypermethylated
cg04399899	RAPGEF2	NM_014247	Rap guanine nucleotide exchange factor (GEF) 2	0.00363663	0.045968	0.217144	0.663984	0.44684	5' UTR/1st Exon	Hypermethylated
cg23815853	RAPGEF3	NM_001098531/NM_001098532/NM_006105	Rap guanine nucleotide exchange factor (GEF) 3	0.00291403	0.0442236	0.242482	0.783471	0.540989	Gene Body	Hypermethylated
cg13353550	RAPGEF3	NM_001098531/NM_001098532/NM_006105	Rap guanine nucleotide exchange factor (GEF) 3	0.00231643	0.0430677	0.201408	0.761928	0.56052	Gene Body	Hypermethylated
cg06380691	RASA3	NM_007368	RAS p21 protein activator 3	0.00143261	0.0426547	0.252216	0.649767	0.397552	Gene Body	Hypermethylated
cg10800346	RASA3	NM_007368	RAS p21 protein activator 3	0.00451305	0.048697	0.20077	0.743454	0.542684	Gene Body	Hypermethylated
cg03126694	RB1	NM_000321	retinoblastoma 1	0.00182978	0.0426547	0.202709	0.596319	0.39361	Gene Body	Hypermethylated
cg22400420	RGL1	NM_015149	ral guanine nucleotide dissociation stimulator-like 1	0.00143261	0.0426547	0.284307	0.777802	0.493495	Gene Body	Hypermethylated
cg01498832	RPTOR	NM_001163034/NM_020761	regulatory associated protein of MTOR, complex 1	0.00182978	0.0426547	0.231356	0.749461	0.518105	Gene Body	Hypermethylated
cg22386583	RPTOR	NM_001163034/NM_020761	regulatory associated protein of MTOR, complex 1	0.000857939	0.0426547	0.224501	0.769115	0.544614	Gene Body	Hypermethylated
cg11153071	RPTOR	NM_001163034/NM_020761	regulatory associated protein of MTOR, complex 1	0.00143261	0.0426547	0.203378	0.788958	0.58558	Gene Body	Hypermethylated
cg13413384	RXRA	NM_002957	retinoid X receptor, alpha	0.00231643	0.0430677	0.218446	0.734187	0.515741	Gene Body	Hypermethylated
cg06655349	S1PR2	NM_004230	sphingosine-1-phosphate receptor 2	0.00451305	0.048697	0.226791	0.727815	0.501024	3' UTR	Hypermethylated
cg08973191	SCRIB	NM_015356/NM_182706	scribbled homolog (Drosophila)	0.00111458	0.0426547	0.235388	0.841463	0.606075	Gene Body	Hypermethylated
cg13509702	SCRIB	NM_015356/NM_182706	scribbled homolog (Drosophila)	0.00111458	0.0426547	0.22504	0.712049	0.487009	Gene Body	Hypermethylated
cg25734726	SERTAD3	NM_013368/NM_203344	SERTA domain containing 3	0.00363663	0.045968	0.232111	0.762729	0.530619	5' UTR/1st Exon	Hypermethylated
cg19356022	SHC1	NM_001130040/NM_001130041/NM_003029/NM_183001	SHC (Src homology 2 domain containing) transforming protein 1	0.00451305	0.048697	0.204366	0.704723	0.500357	5' UTR/TSS1500	Hypermethylated
cg25139649	SKI	NM_003036	v-ski sarcoma viral oncogene homolog (avian)	0.00451305	0.048697	0.204792	0.621228	0.416436	Gene Body	Hypermethylated
cg26847100	SLC44A2	NM_001145056/NM_020428	solute carrier family 44, member 2	0.00451305	0.048697	0.226304	0.67529	0.448986	Gene Body	Hypermethylated
cg17567562	SMARCC1	NM_003074	SWI/SNF related, matrix associated, actin dependent regulator of chromatin, subfamily c, member 1	0.000857939	0.0426547	0.221881	0.840052	0.618171	Gene Body	Hypermethylated
cg14480116	SPRED2	NM_001128210/NM_181784	sprouty-related, EVH1 domain containing 2	0.00363663	0.045968	0.234225	0.728052	0.493827	Gene Body/TSS1500	Hypermethylated
cg02770745	STIM1	NM_003156	stromal interaction molecule 1	0.00291403	0.0442236	0.225846	0.796715	0.570869	Gene Body	Hypermethylated
cg15167202	SYNPO	NM_001166208/NM_001166209	synaptopodin	0.00231643	0.0430677	0.209629	0.760836	0.551207	5' UTR/TSS200	Hypermethylated
cg17627898	TAOK3	NM_016281	TAO kinase 3	0.00291403	0.0442236	0.216709	0.651157	0.434448	5' UTR	Hypermethylated
cg13709496	TBC1D2	NM_018421	TBC1 domain family, member 2	0.00291403	0.0442236	0.209862	0.69576	0.485897	Gene Body	Hypermethylated
cg04858164	TCF12	NM_003205/NM_207036/NM_207037/NM_207038	transcription factor 12	0.000656027	0.0426547	0.229722	0.876416	0.646695	Gene Body	Hypermethylated
cg04272820	THRA	NM_003250/NM_199334	thyroid hormone receptor, alpha (erythroblastic leukemia viral (v-erb-a) oncogene homolog, avian)	0.00291403	0.0442236	0.212075	0.703237	0.491162	5' UTR	Hypermethylated
cg15010903	TIMP2	NM_003255	TIMP metallopeptidase inhibitor 2	0.00363663	0.045968	0.239619	0.812193	0.572573	3' UTR	Hypermethylated
cg01502428	TIMP2	NM_003255	TIMP metallopeptidase inhibitor 2	0.00231643	0.0430677	0.220351	0.786247	0.565895	3' UTR	Hypermethylated
cg22941573	TMEM189/TMEM189-UBE2V1	NM_001162505/NM_199129/NM_199203	transmembrane protein 189; TMEM189-UBE2V1 readthrough transcript	0.00231643	0.0430677	0.208917	0.78674	0.577823	Gene Body	Hypermethylated
cg07772516	TMOD2	NM_001142885/NM_014548	tropomodulin 2 (neuronal)	0.00111458	0.0426547	0.251266	0.683657	0.432391	3' UTR	Hypermethylated
cg05599723	TNFRSF1B	NM_001066	tumor necrosis factor receptor superfamily, member 1B	0.00363663	0.045968	0.205901	0.751222	0.545321	Gene Body	Hypermethylated
cg09646392	TNFSF13B	NM_001145645/NM_006573	tumor necrosis factor (ligand) superfamily, member 13b	0.00291403	0.0442236	0.227337	0.708211	0.480874	TSS1500	Hypermethylated
cg20819482	TNKS	NM_003747	tankyrase, TRF1-interacting ankyrin-related ADP-ribose polymerase	0.00182978	0.0426547	0.206956	0.823611	0.616655	Gene Body	Hypermethylated
cg14333394	TRAF2	NM_021138	TNF receptor-associated factor 2	0.00182978	0.0426547	0.201809	0.73147	0.52966	Gene Body	Hypermethylated
cg10725937	TREM2	NM_018965	triggering receptor expressed on myeloid cells 2	0.00451305	0.048697	0.219141	0.713231	0.49409	TSS200	Hypermethylated
cg11854981	TRERF1	NM_033502	transcriptional regulating factor 1	0.00231643	0.0430677	0.209943	0.681554	0.471611	Gene Body	Hypermethylated
cg02160684	TRIB1	NM_025195	tribbles homolog 1 (Drosophila)	0.00143261	0.0426547	0.222622	0.805137	0.582514	Gene Body	Hypermethylated
cg17313269	TRIM38	NM_006355	tripartite motif-containing 38	0.00451305	0.048697	0.247554	0.782353	0.534799	5' UTR	Hypermethylated
cg12547959	TRIO	NM_007118	triple functional domain (PTPRF interacting)	0.00363663	0.045968	0.20396	0.752248	0.548288	Gene Body	Hypermethylated
cg12157761	UACA	NM_018003	uveal autoantigen with coiled-coil domains and ankyrin repeats	0.00451305	0.048697	0.219141	0.784659	0.565518	Gene Body	Hypermethylated
cg12124912	VSIG4	NM_001100431/NM_007268	V-set and immunoglobulin domain containing 4	0.00291403	0.0442236	0.212459	0.666844	0.454385	5' UTR/1st Exon	Hypermethylated
cg26313511	ZNF148	NM_021964	zinc finger protein 148	0.00363663	0.045968	0.226604	0.719844	0.49324	5' UTR	Hypermethylated
cg16162590	ADRA1B	NM_000679	adrenergic, alpha-1B-, receptor	0.00143261	0.0426547	-0.21231	0.411923	0.624233	Gene Body	Hypomethylated
cg01016119	ARHGEF3	NM_001128615/NM_019555	Rho guanine nucleotide exchange factor (GEF) 3	0.00182978	0.0426547	-0.223353	0.3296	0.552954	Gene Body	Hypomethylated
cg05968188	ATXN1	NM_000332/NM_001128164	ataxin 1	0.00291403	0.0442236	-0.261594	0.470519	0.732113	5' UTR	Hypomethylated
cg10509607	BCL11B	NM_022898/NM_138576	B-cell CLL/lymphoma 11B (zinc finger protein)	0.000857939	0.0426547	-0.215948	0.465835	0.681783	Gene Body	Hypomethylated
cg24157392	BTLA	NM_001085357/NM_181780	B and T lymphocyte associated	0.00425642	0.048697	-0.244814	0.43187	0.676684	Gene Body	Hypomethylated
cg05799811	CD247	NM_000734/NM_198053	CD247 molecule	0.00363663	0.045968	-0.251388	0.305438	0.556826	Gene Body	Hypomethylated
cg09473725	CD247	NM_000734/NM_198053	CD247 molecule	0.00111458	0.0426547	-0.235821	0.449646	0.685467	Gene Body	Hypomethylated
cg07786657	CD247	NM_000734/NM_198053	CD247 molecule	0.00182978	0.0426547	-0.209717	0.387273	0.59699	Gene Body	Hypomethylated
cg13750061	CD3D	NM_000732/NM_001040651	CD3d molecule, delta (CD3-TCR complex)	0.00182978	0.0426547	-0.213368	0.578744	0.792112	TSS1500	Hypomethylated
cg07545925	CD3D	NM_000732/NM_001040651	CD3d molecule, delta (CD3-TCR complex)	0.00231643	0.0430677	-0.211506	0.565855	0.777362	TSS1500	Hypomethylated
cg24841244	CD3D	NM_000732/NM_001040651	CD3d molecule, delta (CD3-TCR complex)	0.00182978	0.0426547	-0.209752	0.551494	0.761247	5' UTR/1st Exon	Hypomethylated
cg05160234	CD3D	NM_000732/NM_001040651	CD3d molecule, delta (CD3-TCR complex)	0.00291403	0.0442236	-0.209171	0.495127	0.704298	TSS1500	Hypomethylated
cg07728874	CD3D	NM_000732/NM_001040651	CD3d molecule, delta (CD3-TCR complex)	0.00363663	0.045968	-0.203485	0.470396	0.67388	1st Exon	Hypomethylated
cg06164961	CD3E	NM_000733	CD3e molecule, epsilon (CD3-TCR complex)	0.00182978	0.0426547	-0.215415	0.568909	0.784324	Gene Body	Hypomethylated
cg24612198	CD3E	NM_000733	CD3e molecule, epsilon (CD3-TCR complex)	0.00363663	0.045968	-0.201664	0.605024	0.806689	5' UTR	Hypomethylated
cg15880738	CD3G	NM_000073	CD3g molecule, gamma (CD3-TCR complex)	0.00451305	0.048697	-0.214459	0.485169	0.699628	5' UTR/1st Exon	Hypomethylated
cg13750061	CD3G	NM_000073	CD3g molecule, gamma (CD3-TCR complex)	0.00182978	0.0426547	-0.213368	0.578744	0.792112	TSS1500	Hypomethylated
cg07545925	CD3G	NM_000073	CD3g molecule, gamma (CD3-TCR complex)	0.00231643	0.0430677	-0.211506	0.565855	0.777362	TSS200	Hypomethylated
cg05160234	CD3G	NM_000073	CD3g molecule, gamma (CD3-TCR complex)	0.00291403	0.0442236	-0.209171	0.495127	0.704298	TSS1500	Hypomethylated
cg05655806	CD96	NM_005816/NM_198196	CD96 molecule	0.00291403	0.0442236	-0.218359	0.353021	0.571381	TSS200	Hypomethylated
cg21805118	DIABLO	NM_019887/NM_138929/NR_024600/NR_024601	diablo homolog (Drosophila)	0.00182978	0.0426547	-0.20025	0.489327	0.689577	TSS200	Hypomethylated
cg07996532	ECE1	NM_001113348	endothelin converting enzyme 1	0.00291403	0.0442236	-0.203267	0.326321	0.529587	Gene Body	Hypomethylated
cg07092111	EPC1	NM_025209	enhancer of polycomb homolog 1 (Drosophila)	0.00363663	0.045968	-0.214526	0.33394	0.548465	Gene Body	Hypomethylated
cg03295554	ETS1	NM_001143820/NM_001162422/NM_005238	v-ets erythroblastosis virus E26 oncogene homolog 1 (avian)	0.00143261	0.0426547	-0.227132	0.413807	0.640939	Gene Body	Hypomethylated
cg25068347	ETS1	NM_001143820/NM_001162422/NM_005238	v-ets erythroblastosis virus E26 oncogene homolog 1 (avian)	0.00451305	0.048697	-0.200529	0.516827	0.717356	Gene Body	Hypomethylated
cg17100176	FAIM3	NM_001142472/NM_001142473/NM_005449	Fas apoptotic inhibitory molecule 3	0.00231643	0.0430677	-0.204888	0.404302	0.609189	5' UTR/TSS1500	Hypomethylated
cg12141056	FAM129A	NM_052966	family with sequence similarity 129, member A	0.00182978	0.0426547	-0.218982	0.543234	0.762216	TSS1500	Hypomethylated
cg10161121	FASLG	NM_000639	Fas ligand (TNF superfamily, member 6)	0.00182978	0.0426547	-0.250662	0.482603	0.733265	TSS200	Hypomethylated
cg17815933	FOXJ2	NM_018416	forkhead box J2	0.000495534	0.0426547	-0.207466	0.258984	0.46645	5' UTR	Hypomethylated
cg11244402	FOXO1	NM_002015	forkhead box O1	0.00111458	0.0426547	-0.217361	0.304898	0.522259	Gene Body	Hypomethylated
cg17587997	FYN	NM_002037	FYN oncogene related to SRC, FGR, YES	0.00363663	0.045968	-0.297656	0.414714	0.71237	5' UTR	Hypomethylated
cg03334072	GIMAP5	NM_018384	GTPase, IMAP family member 5	0.000495534	0.0426547	-0.251908	0.392557	0.644464	5' UTR	Hypomethylated
cg22689323	GML	NM_002066	glycosylphosphatidylinositol anchored molecule like protein	0.00231643	0.0430677	-0.223772	0.526878	0.750649	Gene Body	Hypomethylated
cg18430255	GRK5	NM_005308	G protein-coupled receptor kinase 5	0.00111458	0.0426547	-0.234043	0.507462	0.741504	Gene Body	Hypomethylated
cg13015616	HFE	NM_000410/NM_139003/NM_139004/NM_139006/NM_139007/NM_139008/NM_139009/NM_139010/NM_139011	hemochromatosis	0.00291403	0.0442236	-0.204223	0.52444	0.728663	TSS1500	Hypomethylated
cg23174662	HIF1A	NM_001530/NM_181054	hypoxia inducible factor 1, alpha subunit (basic helix-loop-helix transcription factor)	0.00182978	0.0426547	-0.251959	0.405089	0.657049	Gene Body	Hypomethylated
cg15535471	HIPK2	NM_001113239/NM_022740	homeodomain interacting protein kinase 2; similar to homeodomain interacting protein kinase 2	0.00143261	0.0426547	-0.208173	0.547749	0.755921	Gene Body	Hypomethylated
cg11735008	HIVEP3	NM_001127714/NM_024503	human immunodeficiency virus type I enhancer binding protein 3	0.00143261	0.0426547	-0.214841	0.458535	0.673376	5' UTR	Hypomethylated
cg13036546	HLA-E	NM_005516	major histocompatibility complex, class I, E	0.000274392	0.0426547	-0.223706	0.483589	0.707295	3' UTR	Hypomethylated
cg19109457	HLA-E	NM_005516	major histocompatibility complex, class I, E	0.000656027	0.0426547	-0.216265	0.369674	0.585939	3' UTR	Hypomethylated
cg21366673	HLA-E	NM_005516	major histocompatibility complex, class I, E	0.00363663	0.045968	-0.211768	0.422459	0.634227	Gene Body	Hypomethylated
cg15344028	ICOS	NM_012092	inducible T-cell co-stimulator	0.00451305	0.048697	-0.209666	0.457156	0.666822	5' UTR/1st Exon	Hypomethylated
cg11992736	IL12RB1	NM_005535/NM_153701	interleukin 12 receptor, beta 1	0.000857939	0.0426547	-0.208334	0.206512	0.414846	Gene Body	Hypomethylated
cg09018107	IL12RB2	NM_001559	interleukin 12 receptor, beta 2	0.00291403	0.0442236	-0.248743	0.502165	0.750908	Gene Body	Hypomethylated
cg14849855	IL12RB2	NM_001559	interleukin 12 receptor, beta 2	0.00182978	0.0426547	-0.229542	0.467631	0.697172	Gene Body	Hypomethylated
cg15392364	IL19	NM_153758	interleukin 19	0.00231643	0.0430677	-0.264036	0.45142	0.715455	Gene Body	Hypomethylated
cg15375424	IRF1	NM_002198	interferon regulatory factor 1	0.00231643	0.0430677	-0.228349	0.435977	0.664326	Gene Body	Hypomethylated
cg06958535	LAX1	NM_001136190/NM_017773	lymphocyte transmembrane adaptor 1	0.00291403	0.0442236	-0.23981	0.401331	0.641141	5' UTR/1st Exon	Hypomethylated
cg00942920	LAX1	NM_001136190/NM_017773	lymphocyte transmembrane adaptor 1	0.00111458	0.0426547	-0.201484	0.299114	0.500598	Gene Body/1st Exon/5' UTR	Hypomethylated
cg17078393	LCK	NM_005356	lymphocyte-specific protein tyrosine kinase	0.00451305	0.048697	-0.209346	0.551977	0.761323	5' UTR	Hypomethylated
cg05350315	LCK	NM_005356	lymphocyte-specific protein tyrosine kinase	0.00451305	0.048697	-0.203617	0.304849	0.508466	5' UTR/1st Exon	Hypomethylated
cg00446123	LIME1	NM_017806	Lck interacting transmembrane adaptor 1	0.00363663	0.045968	-0.284128	0.277397	0.561525	TSS200	Hypomethylated
cg21201401	LIME1	NM_017806	Lck interacting transmembrane adaptor 1	0.00451305	0.048697	-0.237263	0.239671	0.476934	TSS200	Hypomethylated
cg02212836	LY86	NM_004271	lymphocyte antigen 86	0.00111458	0.0426547	-0.220573	0.408564	0.629136	1st Exon	Hypomethylated
cg18920397	LY9	NM_001033667/NM_002348	lymphocyte antigen 9	0.00231643	0.0430677	-0.257197	0.3293	0.586497	TSS200	Hypomethylated
cg23732024	LY96	NM_015364	lymphocyte antigen 96	0.00111458	0.0426547	-0.203272	0.51427	0.717542	Gene Body	Hypomethylated
cg02505177	MGEA5	NM_001142434/NM_012215	meningioma expressed antigen 5 (hyaluronidase)	0.00291403	0.0442236	-0.225163	0.365525	0.590688	Gene Body	Hypomethylated
cg15930380	MIER1	NM_001077700/NM_001077701/NM_001077702/NM_001077703/NM_001077704/NM_001146110/NM_001146111/NM_001146112/NM_001146113/NM_020948	mesoderm induction early response 1 homolog (Xenopus laevis)	0.000201172	0.0426547	-0.211533	0.23404	0.445573	5' UTR/Gene Body	Hypomethylated
cg20636714	NET1	NM_001047160	neuroepithelial cell transforming 1	0.00363663	0.045968	-0.201111	0.484945	0.686056	Gene Body	Hypomethylated
cg00689225	NFKBIA	NM_020529	nuclear factor of kappa light polypeptide gene enhancer in B-cells inhibitor, alpha	0.00363663	0.045968	-0.219865	0.444152	0.664017	Gene Body	Hypomethylated
cg03889044	PDCD1	NM_005018	programmed cell death 1	0.00182978	0.0426547	-0.200742	0.375659	0.576401	TSS1500	Hypomethylated
cg08742502	PRDM1	NM_001198/NM_182907	PR domain containing 1, with ZNF domain	0.00451305	0.048697	-0.224408	0.422158	0.646566	TSS200/Gene Body	Hypomethylated
cg26818464	PRKCQ	NM_006257	protein kinase C, theta	0.000495534	0.0426547	-0.209024	0.471966	0.68099	5' UTR	Hypomethylated
cg20021790	RPH3AL	NM_006987	rabphilin 3A-like (without C2 domains)	0.00182978	0.0426547	-0.227547	0.380316	0.607862	5' UTR	Hypomethylated
cg06110802	RPS3A	NM_001006	ribosomal protein S3A	0.000274392	0.0426547	-0.202379	0.536689	0.739068	TSS1500	Hypomethylated
cg02251850	RPTOR	NM_001163034/NM_020761	regulatory associated protein of MTOR, complex 1	0.00291403	0.0442236	-0.280417	0.377119	0.657536	Gene Body	Hypomethylated
cg26360197	RPTOR	NM_001163034/NM_020761	regulatory associated protein of MTOR, complex 1	0.00363663	0.045968	-0.235053	0.386337	0.621391	Gene Body	Hypomethylated
cg09993145	RUNX3	NM_001031680/NM_004350	runt-related transcription factor 3	0.00143261	0.0426547	-0.311317	0.214883	0.526199	TSS1500	Hypomethylated
cg27058497	RUNX3	NM_001031680/NM_004350	runt-related transcription factor 3	0.00182978	0.0426547	-0.27313	0.228647	0.501777	TSS200	Hypomethylated
cg03961551	RUNX3	NM_001031680/NM_004350	runt-related transcription factor 3	0.00363663	0.045968	-0.260535	0.343649	0.604185	Gene Body	Hypomethylated
cg17972213	S1PR1	NM_001400	sphingosine-1-phosphate receptor 1	0.00451305	0.048697	-0.228223	0.451007	0.679229	Gene Body	Hypomethylated
cg24011341	SOX5	NM_152989	SRY (sex determining region Y)-box 5	0.00451305	0.048697	-0.224929	0.517677	0.742606	5' UTR	Hypomethylated
cg17448192	ST6GAL1	NM_173216/NM_173217	ST6 beta-galactosamide alpha-2,6-sialyltranferase 1	0.000495534	0.0426547	-0.200707	0.458854	0.659562	5' UTR	Hypomethylated
cg11022926	STK17A	NM_004760	serine/threonine kinase 17a	0.00182978	0.0426547	-0.235996	0.503686	0.739682	Gene Body	Hypomethylated
cg14054883	SYK	NM_001135052/NM_003177/NR_024155/NR_024156	spleen tyrosine kinase	0.00231643	0.0430677	-0.239108	0.479629	0.718737	Gene Body	Hypomethylated
cg17626301	TAP1	NM_000593	transporter 1, ATP-binding cassette, sub-family B (MDR/TAP)	0.00182978	0.0426547	-0.232949	0.509779	0.742729	Gene Body	Hypomethylated
cg26234900	TAP1	NM_000593	transporter 1, ATP-binding cassette, sub-family B (MDR/TAP)	0.00231643	0.0430677	-0.213686	0.510888	0.724575	Gene Body	Hypomethylated
cg17161520	TBC1D10C	NM_198517	TBC1 domain family, member 10C	0.00363663	0.045968	-0.266005	0.353454	0.619459	Gene Body	Hypomethylated
cg07613391	TGFBR2	NM_001024847/NM_003242	transforming growth factor, beta receptor II (70/80kDa)	0.00231643	0.0430677	-0.257802	0.408506	0.666309	Gene Body	Hypomethylated
cg20267828	THEMIS	NM_001010923/NM_001164685/NM_001164687	thymocyte selection pathway associated	0.00182978	0.0426547	-0.253947	0.487317	0.741264	5' UTR/TSS200	Hypomethylated
cg02098313	THEMIS	NM_001010923/NM_001164685/NM_001164687	thymocyte selection pathway associated	0.00363663	0.045968	-0.212301	0.321203	0.533504	5' UTR/TSS200	Hypomethylated
cg15526535	TNFRSF1B	NM_001066	tumor necrosis factor receptor superfamily, member 1B	0.00143261	0.0426547	-0.213752	0.521239	0.734991	Gene Body	Hypomethylated
cg03055671	TNFSF10	NM_003810	tumor necrosis factor (ligand) superfamily, member 10	0.00363663	0.045968	-0.230908	0.266801	0.49771	Gene Body	Hypomethylated
cg10825315	TSHR	NM_000369/NM_001018036/NM_001142626	thyroid stimulating hormone receptor	0.00111458	0.0426547	-0.250104	0.163821	0.413925	Gene Body	Hypomethylated
cg14373410	TSHR	NM_000369/NM_001018036/NM_001142626	thyroid stimulating hormone receptor	0.00182978	0.0426547	-0.238705	0.542629	0.781335	Gene Body	Hypomethylated
cg13525276	TSHR	NM_000369/NM_001018036/NM_001142626	thyroid stimulating hormone receptor	0.000144222	0.0426547	-0.208703	0.145899	0.354602	Gene Body	Hypomethylated
cg27280688	UBASH3A	NM_001001895	ubiquitin associated and SH3 domain containing, A	0.00291403	0.0442236	-0.228708	0.484779	0.713486	TSS1500	Hypomethylated
cg09354050	UBASH3A	NM_018961	ubiquitin associated and SH3 domain containing, A	0.00363663	0.045968	-0.227773	0.448423	0.676196	Gene Body	Hypomethylated
cg08338281	WIBG	NM_032345	within bgcn homolog (Drosophila)	0.00143261	0.0426547	-0.239321	0.44692	0.686242	TSS1500	Hypomethylated
cg26192520	YWHAZ	NM_001135699/NM_001135700/NM_001135701/NM_001135702/NM_003406/NM_145690	tyrosine 3-monooxygenase/tryptophan 5-monooxygenase activation protein, zeta polypeptide	0.00291403	0.0442236	-0.224942	0.461076	0.686018	Gene Body	Hypomethylated
cg08859278	ZAP70	NM_001079	zeta-chain (TCR) associated protein kinase 70kDa	0.00182978	0.0426547	-0.207225	0.474554	0.681779	TSS1500	Hypomethylated
cg07631435	ZBTB16	NM_001018011/NM_006006	zinc finger and BTB domain containing 16	0.00182978	0.0426547	-0.217282	0.296484	0.513766	Gene Body	Hypomethylated
cg03068068	ZBTB32	NM_014383	zinc finger and BTB domain containing 32	0.00231643	0.0430677	-0.201627	0.436095	0.637722	TSS1500	Hypomethylated
